# Supplementary material for: Using touchscreen equipped operant chambers to study animal cognition. Benefits, limitations, and advice
Source: PLoS One. 2021 Feb 19;16(2):e0246446. doi: 10.1371/journal.pone.0246446 (PMC7894864; doi:10.1371/journal.pone.0246446)
Supplement: S1 Data — (CSV) [file pone.0246446.s002.csv]

Date	Experimenter	Batch	ID	TrainingType	Psychopy file	TSFacing	Session	Trial	StartTime	SessionEndTime	Choice	Maintenance diet	Notes (PASSING criterion = 17/20 trials correct with at least 8 or 9 out of 10 in each set of 10 trials)
11-Apr-18	ZJU	Pilot	Fajita	Hopper training			1	1	3:40 PM		0		get food in <1 minute 6/8 consecutive times (with moving food hopper)
12-Apr-18	ZJU	Pilot	Fajita	Hopper training			2	2	10:24 AM		0		left food out until ate, but was longer than 1 minute
12-Apr-18	ZJU	Pilot	Fajita	Hopper training			2	3	10:36 AM		1		nervous about moving hopper
12-Apr-18	ZJU	Pilot	Fajita	Hopper training			2	4	10:38 AM		0		moved hopper away after 1 min, returned when re-approached for next trial (and for all future trials)
12-Apr-18	ZJU	Pilot	Fajita	Hopper training			2	5	10:46 AM		1
12-Apr-18	ZJU	Pilot	Fajita	Hopper training			2	6	10:47 AM		1
12-Apr-18	ZJU	Pilot	Fajita	Hopper training			2	7	10:53 AM		1		ate quickly so didn't leave out for 1 minute so she wouldn't become full, henceforth only made available until pellet retrieval visually confirmed
12-Apr-18	ZJU	Pilot	Fajita	Hopper training			2	8	10:54 AM		0
12-Apr-18	ZJU	Pilot	Fajita	Hopper training			2	9	10:56 AM		0
12-Apr-18	ZJU	Pilot	Fajita	Hopper training			2	10	10:59 AM		0		distracted by exploring whole apparatus
12-Apr-18	ZJU	Pilot	Fajita	Hopper training			3	11	11:13 AM		1
12-Apr-18	ZJU	Pilot	Fajita	Hopper training			3	12	11:15 AM		1
12-Apr-18	ZJU	Pilot	Fajita	Hopper training			3	13	11:15 AM		1
12-Apr-18	ZJU	Pilot	Fajita	Hopper training			3	14	11:17 AM		1
12-Apr-18	ZJU	Pilot	Fajita	Hopper training			3	15	11:41 AM		1
12-Apr-18	ZJU	Pilot	Fajita	Hopper training			3	16	11:50 AM		1		Attempted as much as possible before we had to release her
29-Nov-18	KM,LB	1	Queso	Hopper training	Hopper training		Multiple	Multiple			1		29 Nov. 10:40: 2 goldfish pieces (1 in front, 1 in hole) - came down and ate both pieces immediately. 10:50: 2 goldfish pieces (1 in front, 1 in hole) - came down and ate both pieces. 10:57: 2 goldfish pieces (1 in front, 1 in hole) - came down to drink water but did not eat.11:03: 2 goldfish pieces (1 in front, 1 in hole) - came down and ate both pieces immediately. 11:08: 2 goldfish pieces (1 i…
29-Nov-18	KM,LB	1	Mole	Hopper training	Hopper training		Multiple	Multiple			1		29 Nov. 11:48: 2 goldfish pieces (1 in front, 1 in hole) - came down several times to explore, did not eat. 11:53: 2 goldfish pieces (1 in front, 1 in hole); 02 Dec: (LB) placed TS in aviary @13:30, moved hopper every time he landed on TS and came to table, he ate from hopper @13:48. Continued to eat bait near hopper and saw him eat out of hopper four more times. He was jumpy at first but after ~…
7-Dec-18	LB,CL	1	Queso	Stimulus training	Moving stim + white square		Multiple	Multiple			1		7 Dec. Hopper training 2 sessions, ? trials. 10:00 - 1 goldfish piece in front of hopper, he's nervous of it first thing this morning. Comes for goldfish, definitely noticing and weirded out by moving dot on screen. Right after he takes goldfish piece I press dot so the screen beeps and hopper comes up. He's jumpy. Do this twice more while he's on the platform until he's jumpy and flies back to p…
8-Dec-18	Multiple	1	Mole	Stimulus training	Moving stim		Multiple	Multiple			1		8-Dec. 1000 - goldfish dangling in front of screen - this is his second day exposed to this and he's still scared. He did take 1/3 goldfish at some point. Stick cracker pieces on small ledge at base of screen to try to get him to get closer to dangling fish. Takes them jumpy and only the ones furthest from the dangling fish 12-Dec 1030- White square taped to screen, yesterday had tape hammock and…
9-Dec-18	Multiple	1	Tomatillo	Hopper criterion	Hopper training		Multiple	Multiple			1		9-Dec. 2 sessions, ? trials. 1000 - had food in hopper over night. Now cracker piece in front of hopper and several pieces inside. Goldfish piece strung across screen diagonally that he did not take over night. 10:20 - Tomatillo eats cracker pieces out of hopper pretty chill; refill and set up hopper training program. 10:45 - Tomatillo comes back to table, I move hopper, he's jumpy and goes to pe…
13-Dec-18	LB, CL, KM	1	Tomatillo	Stimulus training	White square taped to screen		6	Multiple			1		13 Dec. Taped food to screen to habituate him to that - he's totally comfortable. Then taped square to screen and food taped onto it for food key training. Comes down immediately and I raise hopper when he touches square but mostly focused on taped food. 14 Dec: (LB) put in TS @1410 with food taped to paper over square. He ate food from square twice, not sure if he triggered hopper and ate from i…
9-Dec-18	Multiple	1	Habanero	Hopper training	Hopper training		Multiple	Multiple			1		9-Dec. Touchscreen habituation. 10-Dec. 1 session, ? trials. Just habituation most of the day, at end I move the hopper while he's on the table several times and he's super jumpy and nervous of it. 11-Dec 1 session, ? trials. 1400 - since moving the hopper on him yesterday, he is very nervous of it today. Put freebies in front of hopper, and he takes them nervous. Once comfortable taking those I …
30-Dec-18	CL	1	Habanero	White square	4.Food_Key_Only_2FullControl		1	Multiple	13:35		0	Removed 1100	He was at first a bit afraid of the hopper, so hand shaping started when his head was pretty far away from the square. He is now comfortable with the hopper but he is still able to get some food when it is in the unavailable position so he isn't getting super clear signals about where his head should be. 20 min session then he lost interest
30-Dec-18	CL	1	Habanero	White square	4.Food_Key_Only_2FullControl		2	Multiple	14:12		0	Returned 14:22	He was able to get food out of the hopper even when it was unavailable sometimes so it is still not clear to him what the cue is. But he really tries to get the food which is great and I think he will come along quickly
1-Jan-19	CL	1	Habanero	White square	4.Food_Key_Only_2FullControl		3	Multiple	12:39		0	Removed 1145
1-Jan-19	CL	1	Habanero	White square	4.Food_Key_Only_2FullControl		4	Multiple	13:10		0		Taped white paper square over digital square and he pulled off the taped square and played with it. 2x. Started getting his head closer to the digital white square probably because he isn't able to eat from the hopper when it is unavailable as often as before
2-Jan-19	CL	1	Habanero	White square	4.Food_Key_Only_2FullControl		5	Multiple			-1		Didn't come to table either time we offered it to him
3-Jan-19	LB	1	Habanero	White square	4.Food_Key_Only_2FullControl		6	Multiple	13:35		0	Removed 1144	Hesitant to come to table. He came when it was baited with a piece of goldfish but did not get close to screen/square.
3-Jan-19	LB	1	Habanero	White square	4.Food_Key_Only_2FullControl		7	Multiple	15:18		1	Returned 15:28	Taped masking tape square over digital square with goldfish piece in tape hammock. He got goldfish and opened hopper. He looked into hopper but didn't take any food. Then he pulled off the tape the play with... Wanted to try again with smaller piece of goldfish but PC froze, hopper wouldn't close and program didn't respond until a few min later.
4-Jan-19	CL	1	Habanero	White square	4.Food_Key_Only_2FullControl		8	Multiple	14:24		-1	Removed 1345	Didn't come to table.
5-Jan-19	CL	1	Habanero	White square	4.Food_Key_Only_2FullControl		9	Multiple	14:20		-1	Removed 1140	Gave him detour in his earlier session to try to get him working and motivated again. Wouldn't come to table even for bait inside the food hopper and after I demonstrated a couple of times.
5-Jan-19	CL	1	Habanero	White square	4.Food_Key_Only_2FullControl		10	Multiple	15:00		-1		Baited table, he came down, but acting like he is afraid of the apparatus and hopper noise. Needs more habituation??? Taped white square on screen (which de-activated my use of the hopper so it was stuck in the available position), he didn't come down (not even to play with the paper). He is behaving really oddly.
7-Jan-19	LB	1	Habanero	White square	4.Food_Key_Only_2FullControl		11	4 trials	13:44		0	Removed 1132	Stayed perched for first 4min. Put bait near hopper and taped over square. He only came to table after I moved the bait a few inches away from hopper. He took both pieces of bait and triggered hopper but didn't eat out of it. I left it open for him to come back. He came back for more bait, I opened and closed hopper a few times while he was on table to keep him interested, it seemed to work and h…
8-Jan-19	CL	1	Habanero	White square	4.Food_Key_Only_2FullControl		12	Multiple	14:38		0	Removed1140	Put bait in hopper and he came down and ate some crumbs from hopper and he was doing pretty well at hand shaping, but he wasn't going to get the food out of the hopper so I'm not sure if he associates the noise from the hopper with food being available yet
9-Jan-19	CL	1	Habanero	White square	4.Food_Key_Only_2FullControl		13	Multiple	14:07		0	Removed 1310	Drew his attention to the apparatus by putting food in the hopper, he came down and seemed to learn more about how the hopper works because he was mostly only able to get food out of it when it was available and not when it wasn't. I hand shaped him for when his head was near the screen and he got the food usually afterward.
9-Jan-19	CL	1	Habanero	White square	4.Food_Key_Only_2FullControl		14	Multiple	15:09		0		Hand shaping him and now his bill is pointed at the white square, but not touching it. Still had to draw his attention to the apparatus by throwing a piece of food in the hopper at first, but I think now he's getting it
10-Jan-19	CL	1	Habanero	White square	4.Food_Key_Only_2FullControl		15	Multiple	15:45		0	Removed 1340	Needed bait on the table to get him interested in the touchscreen. Hand shaping at the same level as before. Maybe start taping something over the white square so he pecks it?
11-Jan-19	CL	1	Habanero	White square	4.Food_Key_Only_2FullControl		16	Multiple	14:18		1	Removed 1223	Put a piece of clear tape on screen, he immediately pulled it off which triggered the food hopper, he ate. Repeated but this time with a paper white square because I couldn't find the tape, same reaction. He took the paper to his perch and started playing with it so I took it away, and then he lost interest in participating.
11-Jan-19	CL	1	Habanero	White square	4.Food_Key_Only_2FullControl		17	2 trials	15:15		1		Used paper white square to get him to peck the screen, he did it 2x then lost interest
12-Jan-19	CL	1	Habanero	White square	4.Food_Key_Only_2FullControl		18	Multiple	14:31		-1	Removed 1255	Used masking tape instead of paper white square because masking tape is white. Did not participate - took bait at hopper, then started playing with his nylons so I took them away, but he wasn't interested in doing anything. Maybe paper white square works better for him?
12-Jan-19	CL	1	Habanero	White square	4.Food_Key_Only_2FullControl		19	Multiple	15:24		-1		Didn't come to table except for bait
14-Jan-19	CL	1	Habanero	White square	4.Food_Key_Only_2FullControl		20	Multiple	13:30		-1	Removed 1200	Only came to table for bait, didn't even try to get the white paper square taped to the screen
14-Jan-19	CL	1	Habanero	White square	4.Food_Key_Only_2FullControl		21	Multiple	14:28		-1		Didn't come to table
16-Jan-19	CL	1	Habanero	White square	4.Food_Key_Only_2FullControl		22	1 trial	14:10		-1	Removed 1300	White paper on screen, only came to table for bait, still looks a bit scared. I couldn't habituate him to the touchscreen overnight because it has rained the past couple of nights, but I will leave it in tonight
17-Jan-19	CL	1	Habanero	White square	4.Food_Key_Only_2FullControl		23	2 trials	10:40		1	Removed 0900	White paper on screen, not afraid now that he had it overnight, came down, but didn't touch screen or paper. He did eat out of the hopper when I made it available when his bill was pointed at the screen. Short attention span - only 2 trials of this. I demonstrated for him. Didn't come to table. Put bait in the hopper to try to engage his interest. Didn't come to table. Baited table and he came do…
17-Jan-19	CL	1	Habanero	White square	4.Food_Key_Only_2FullControl		24	18 trials	12:37		0		White paper on screen, came to table and looked in food hopper so I moved it up when his head was pointed at the screen, he ate, I repeated and he didn't eat and then he left the table. I'm not sure what is going to hold his interest... I demonstrated, he didn't come to table, I baited in front of hopper, he came down and did 18 trials of hand shaping whenever his bill was pointed at the screen. …
18-Jan-19	LB	1	Habanero	White square	4.Food_Key_Only_2FullControl		25	8 trials	14:47		0	Removed 1240	No paper. Handshaping to digital square. He needed bait to come to platform initially, then stayed there for ~5min. Opened hopper every time he looked at square (~5x), he ate from it every time and didn't seem scared. Baited table again and demonstrated. He looked at square and ate from hopper 3x, but also cheated and got a few pieces that had fallen outside hopper. Seemed to get confused/bored a…
18-Jan-19	LB	1	Habanero	White square	4.Food_Key_Only_2FullControl		26	8 trials	16:28		0	Returned 1640	No paper, came down without bait and looked at square 4x, attempted to eat but couldn't get food from hopper. Refilled it and tried again. Baited platform and he came down quickly. Tried more precise hand shaping, it seemed like he deliberately looked at the square 4x and ate 4x. May be getting the hang of it but need to get him to peck.
20-Jan-19	LB	1	Habanero	White square	4.Food_Key_Only_2FullControl		27	11 trials	11:01		1	Removed 0915	Came to platform within 1min. Hand shaped to digital square, he looked at it 3x and ate from hopper within 5sec 3x, then seemed to lose interest and went to ground. Demonstrated and put masking tape square over digital square. He came to platform within 1min but did not approach screen. Demonstrated again and he came to platform quickly, pecked at tape and triggered hopper 9x. The last time he pe…
20-Jan-19	LB	1	Habanero	White square	4.Food_Key_Only_2FullControl		28	9 trials	12:35		1	Returned 1310	Taped square over digital square, he pecked it and ate from hopper within 5s 6x, then tape messed up sensor. Reset it and he pecked it 3 more times, then went to drink water. Removed tape and demonstrated. He looked at digital square but did not peck screen. Started to get distracted and sing after 10min, end session.
21-Jan-19	LB	1	Habanero	White square	4.Food_Key_Only_2FullControl		29	Multiple	10:33		1	Removed 0905	Taped bait over digital square using clear Scotch tape. He needed bait to come to platform, but triggered hopper himself 5x! I think he's making the connection that pecking the square opens the hopper, but still needs to gain confidence. He went to ground after the 5th peck, reset bait over square. Needed bait to come down. Triggered hopper 4 more times then went to ground. Put bait on platform b…
21-Jan-19	LB	1	Habanero	White square	4.Food_Key_Only_2FullControl		30	Multiple	12:11		-1	Returned 1305	No tape at first. Baited platform. He ate it, looked at screen, then went to ground. Added tape w/o bait but baited platform. He was perched entire time. Taped bait over square after 10min. Baited platform after 15min. He came down to eat bait, pecked at tape and opened hopper but didn't eat from it. End session after 20min.
22-Jan-19	LB	1	Habanero	White square	4.Food_Key_Only_2FullControl		31	11 trials	10:41		1	Removed 0920	No tape or bait. Hand shaped to square, opened hopper once when he was close to square, then he started pecking at edges of screen and it set off hopper, then he pecked around edge of square and it opened hopper (opened and ate from hopper 3x). Then he went to ground. Added small piece of clear tape over square. He came back and pecked it 8x to open hopper then went to ground again. Added food to…
22-Jan-19	LB	1	Habanero	White square	4.Food_Key_Only_2FullControl		32	19 trials	11:50		1	Returned 1240	Clear tape over digital square. He came down immediately and pecked tape/square! Repeated this 5 more times, after the 6th peck he peeled off the tape and played with it instead of eat from the hopper. Put tape back, he pecked it 6 more times then seemed to lost interest and perched. Demonstrated, he came backa nd pecked it opened hopper 7x, but twice he pecked near the left edge of the screen an…
23-Jan-19	LB	1	Habanero	White square	4.Food_Key_Only_2FullControl		33	2 trials	11:31		1	Removed 0907	Clear tape over digital square, he came to table w/o bait but stole food that fell out of hopper. Demonstrated. He came down and looked at screen but did not touch it. Taped bait to screen, he ate it and ate from hopper, but tape messed up touch screen and I couldn't close it. Reset and taped bait to screen. He pecked it twice and ate from hopper. Afer 2nd peck he took off tape and put it on tabl…
23-Jan-19	LB	1	Habanero	White square	4.Food_Key_Only_2FullControl		34	3 trials	12:30		1	Returned 12:45	Recorded video. Taped bait over digital square. Put bait on platform after 3min, he came down and ate it, I had to trigger hopper manually. He pecked at tape but again I had to manually open hopper, the delay seemed to confuse him and he left table. Reset tape after 3 more min. He pecked tape 3x and ate from hopper 3x, but tape messed up TS and I couldn't close hopper, reset again. He pecked it o…
27-Jan-19	LB	1	Habanero	White square	4.Food_Key_Only_2FullControl		35	Multiple	13:40		0	Removed 1200	Came to platform within 1min, he took bait off tape but did not trigger hopper. He pecked tape several times and it didn't open hopper, I couldn't open it manually either. Took out TS, will try again later with paper taped to screen instead of just tape.
27-Jan-19	LB	1	Habanero	White square	4.Food_Key_Only_2FullControl		36	6 trials	13:56		1		Paper square over digital square, he pecked paper 6x and opened hopper. Seems to understand pecks open hopper. Removed paper when he went to drink, but he got distracted and did not come to platform again.
27-Jan-19	LB	1	Habanero	White square	4.Food_Key_Only_2FullControl		37	4 trials	14:58		1	Returned 1600	Smaller paper square taped over digital square. He came down right away and pointed bill towards square but didn't peck. He needed bait to come back to platform. Pecked square 2x then went to water. He came back and pecked it 2 more times then went to water. He has a very short attention span.
28-Jan-19	LB	1	Habanero	White square	4.Food_Key_Only_2FullControl		38	14 trials	11:10		1	Removed 0915	9/10 correct. Small paper taped over digital square. No bait. He came down quickly and pecked paper 14x! I took off paper and tape when he went to water and demonstrated. He needed bait to come back to table and is confused by digital square. Needs handshaping. Got distracted and did not return to table, end after 15min.
28-Jan-19	LB	1	Habanero	White square	4.Food_Key_Only_2FullControl		39	Multiple	12:20		1	Returned 1230	No paper. Hand shaping to digital square. Opened hopper when he first looked at square then he went to ground. He comes back quickly if promtped but looked around hopper instead of screen. He looked one more time then lost interest. Brought back to table and he looked at square 3x and ate from hopper twice, then went to ground. End after 10min.
29-Jan-19	LB	1	Habanero	White square	4.Food_Key_Only_2FullControl		40	Multiple	10:37		0	Removed 0910/ Returned 1126	Hand shaping to digital square, no tape or bait. He came to platform right away and looked around hopper then looked at screen, I opened hopper but he didn't eat. Demonstrated for him and he came back, looked at screen and ate from hopper, looked around hopper then flew to perch. He's getting distracted and keeps singing. Baited platform to get him back, he looked at square and ate from hopper th…
29-Jan-19	LB	1	Habanero	White square	4.Food_Key_Only_2FullControl		41	Multiple	14:28		-1	Left in	Hand shaping to digital square, no tape or bait. He came to platform for bait then jumped to ground. Tried several times to get him to come to platform but he did not want to stay there or participate. Taped paper over square after 10min. He did not come to table. End after 20min.
30-Jan-19	AS	1	Habanero	White square	4.Food_Key_Only_2FullControl		42	Multiple	14:08		-1	Removed 12:28	Taped paper square over digital square as well as baited square. - First three times he would come down immediately to grab the bait but would then immediately jump off the table into the water. He wouldn't come down after that so I baited the table and he took the table bait immediately then jumped down to the water. **Session cut a bit short because computer became unresponsive**
30-Jan-19	AS	1	Habanero	White square	4.Food_Key_Only_2FullControl		43	Multiple	15:21		?		Taped paper square over digital square as well as baited square.
31-Jan-19	LB	1	Habanero	White square	4.Food_Key_Only_2FullControl		44	8+ trials	10:29		1	Removed 0910	No tape or bait. He came down to platform quickly. Opened hopper when he got close to screen and looked up, but he did not eat from hopper. Added paper and tape. He came to table and looked in hopper, then pecked tape 4x and ate from hopper. Removed tape and tried hand shaping. Opened hopper 2x when he looked at square, he was hesitant to eat from hopper. Demonstrated and tried again, he looked n…
31-Jan-19	LB	1	Habanero	White square	4.Food_Key_Only_2FullControl		45	4 trials	12:07		1	Returned 1218	Paper taped over square. He didn't peck but looked at square 4x and hand shaped. He was distracted and did not come back to table.
3-Feb-19	LB	1	Habanero	White square	4.Food_Key_Only_2FullControl		46	11+ trials	10:40		1	Removed 0915	Hand shaping to digital square. He's very focused on hopper. Open it whenever he looks at screen, not just square. He looked 11x and ate from hopper within 8min then went to water.
3-Feb-19	LB	1	Habanero	White square	4.Food_Key_Only_2FullControl		47	Multiple	12:10		1	Returned 1220	Hand shaping to digital square, open hopper when he looks at screen. He looked 3x then went to ground, returned and looked 3 more times. He's still a little slow to learn but seems to be paying attention more and looking more deliberately at screen rather than looking all around hopper.
10-Feb-19	LB	1	Habanero	White square	4.Food_Key_Only_2FullControl		48	20 trials	11:22		1	Removed 1000	Small piece of tape over digital square. Needed bait to come to platform, but pecked tape 6x. Removed tape when he went to ground. He came back for bait and pecked at screen 4x, needed help opening hopper each time. He touched the screen just not hard/accurate enough to trigger hopper. Rebaited, he touched square once (manually opened hopper) then looked at square but did not touch screen. Rebait…
10-Feb-19	LB	1	Habanero	White square	4.Food_Key_Only_2FullControl		49	10 trials	12:40		1		9/10 correct = PASSED. Small piece of tape over digital square. He came down w/o bait and pecked at tape 6x, triggered hopper himself the last two times then hopper got stuck in open position. Removed tape and baited table. He touched digital square twice, needed help the first time and did not eat, but he did it himself the second time and took food to ground. Rebaited, he pecked screen but need…
19-Dec-18	KM	1	Chalupa	Hopper training	Hopper training		1	1	11:50		0		19-Dec (KM): 11:50- 12:15 Has had TS in aviary over night. Now in aviary for hopper spacebar training. Bait platform with one broken up goldfish halfway out from the hopper. She comes down to take some freebies, move hopper she jumps and goes to perch. Move hopper more while she's on perch so she gets use to sound. Did not come back in 10 min so added more cracker pieces all the way across platfo…
19-Dec-18	KM	1	Chalupa	Hopper training	1.Press_Space_for_Food_2		1	1			?		Habituating to hopper moving, so food on platform
20-Dec-18	KM	1	Chalupa	Hopper training	1.Press_Space_for_Food_2		2	2	1255		0	Removed 1050	Habituating to hopper moving, so food on platform; Came to eat food, moved hopper and she flew back to perch scared
20-Dec-18	KM	1	Chalupa	Hopper training	1.Press_Space_for_Food_2		2	3	1307		0		Had not come back, so baited platform with whole goldfish. She flew over, hovered and grabbed one
20-Dec-18	KM	1	Chalupa	Hopper training	1.Press_Space_for_Food_2		3	4	1445		0	Returned 1450	Took goldfish in middle of platform, jumpy
21-Dec-18	CL	1	Chalupa	Hopper training	4.Food_Key_Only_2FullControl		1	1	15:15		-1	Removed 1330	Didn't come to table in the 20 min I gave her. Moved the hopper a bit just to do something. Oops! She didn't need the white square on the screen - she should have just gotten the food hopper program.
21-Dec-18	CL	1	Chalupa	Hopper training	1.Press_Space_for_Food_2.Basic_mag_training		4	4	15:59		0	Returned 16:22	16:17 came to table and took whole goldfish (which was just next to hopper and the only whole goldfish on the table). I moved the hopper just after she took it but she was already off the table by then (she grabbed and flew because she was scared)
22-Dec-18	CL	1	Chalupa	Hopper training	1.Press_Space_for_Food_2.Basic_mag_training		5	5	12:09		-1	Removed 10:15	Could start with the hopper already up and available, but it makes a bit of a grinding noise when it is up so I don't want to keep it there for very long. Gave 10 min
24-Dec-18	CL	1	Chalupa	Hopper training	1.Press_Space_for_Food_2.Basic_mag_training		6	5	11:41		-1	Removed 0905	Have been feeding her off of the touchscreen (specifically only from the hopper area) for at least 3 nights now. If she isn't habituated by now, I will move her on to Detour so she can finish more experiments before we have to release her in less than a month. /// She didn't finish training because she needed to be released on 20 Jan 2019, which wouldn't have given her enough time to get through …
4-Dec-18	KM	1	Mole	Hopper training	Hopper training		1	1	12:13:35		-1	Removed 1220	(Must eat from the hopper within 5s of it opening); Jumpy after first hopper movement, left table
4-Dec-18	KM	1	Mole	Hopper training	Hopper training		1	1			1		Got a freebie from closed hopper after and went to top of touchscreen, wait till he comes back down
4-Dec-18	KM	1	Mole	Hopper training	Hopper training		1	2	12:15		1
4-Dec-18	KM	1	Mole	Hopper training	Hopper training		1	3	12:15:30		1		Went to water after
4-Dec-18	KM	1	Mole	Hopper training	Hopper training		1	4	12:17		1
4-Dec-18	KM	1	Mole	Hopper training	Hopper training		1	5	12:18		1
4-Dec-18	KM	1	Mole	Hopper training	Hopper training		1	6	12:18:30		1
4-Dec-18	KM	1	Mole	Hopper training	Hopper training		1	7	12:19		1
4-Dec-18	KM	1	Mole	Hopper training	Hopper training		1	8	12:19:30		1
4-Dec-18	KM	1	Mole	Hopper training	Hopper training		1	9	12:20		1
4-Dec-18	KM	1	Mole	Hopper training	Hopper training		1	10	12:20:30		1		10/10 correct
4-Dec-18	KM	1	Mole	Hopper training	Hopper training		2	11	15:22		1		Apparently filled hopper too full because he was able to get ~4 pieces after it closed; went down to water after
4-Dec-18	KM	1	Mole	Hopper training	Hopper training		2	12	15:27		1
4-Dec-18	KM	1	Mole	Hopper training	Hopper training		2	13	15:28		1
4-Dec-18	KM	1	Mole	Hopper training	Hopper training		2	14	15:28:30		1
4-Dec-18	KM	1	Mole	Hopper training	Hopper training		2	15	15:29		1
4-Dec-18	KM	1	Mole	Hopper training	Hopper training		2	16	15:29:15		1		Went to ground after
4-Dec-18	KM	1	Mole	Hopper training	Hopper training		2	17	15:30:30		1
4-Dec-18	KM	1	Mole	Hopper training	Hopper training		2	18	15:31		1
4-Dec-18	KM	1	Mole	Hopper training	Hopper training		2	19	15:31:20		0		Found a cracker around the side instead; Went to water after
4-Dec-18	KM	1	Mole	Hopper training	Hopper training		2	20	15:34		1	Returned 15:40	9/10 correct
21-Dec-18	CL	1	Mole	White square	4.Food_Key_Only_2FullControl		1	Multiple	15:38		1	Removed 1330	Didn't use taped white square at first, just digital square. Didn't work so taped on small white square so he could see digital square around it. He came right down and tapped the paper.
21-Dec-18	CL	1	Mole	White square	4.Food_Key_Only_2FullControl		2	Multiple	16:26		1	Returned 16:36	No white paper. He comes down instantly, but plays with screws and on top of the apparatus. Taped white square and he pecked and got food a few times really easily. I took white square off and he was able to get a big piece of food from the side of the hopper (must have fallen out when he was eating before because I cleaned the area) and started playing with it in the water so I removed the appar…
22-Dec-18	CL	1	Mole	White square	4.Food_Key_Only_2FullControl		3	Multiple	14:08		1	Removed 0950-1030 and again at 11:59. Returned 15:24	White paper for first 3 trials, then he pulled it off and started looking around for what to touch and then he started messing with the cables. I did one trial of hand shaping where I rewarded him for having his bill in the correct area and he transferred to the digital white square! He seems to think it is the edge of the square that is important. Most of the time he is able to trigger the hoppe…
24-Dec-18	CL	1	Mole	White square criterion	4.Food_Key_Only_2FullControl		4	Multiple	10:40		18/20&18/20	Removed 0907	No white paper, video recorded to see if he could pass criterion (18/20 correct) - he passed criterion, first with a manual food hopper (18/20 correct), and then again with an automatic-to-open food hopper (18/20 correct). I count a correct choice if he pecks at the white square until the food hopper comes up (i.e., he doesn't peck off the square and then go away and come back and peck the white …
27-Dec-18	LB, CL	1	Mole	White square	4.Food_Key_Only_2FullControl		5	Multiple	12:31		1	Removed 1140-1250	Refresher. Was confused about square, did a few hand shaping trials then he was able to trigger hopper himself. Kept in aviary for about 20min until he got bored.
28-Dec-18	LB	1	Mole	White square	4.Food_Key_Only_2FullControl		6	Multiple			?	Removed 11:52/ Returned 14:00	He perched on TS but did't peck at screen. I demonstrated tapping the square a few times and manually moved hopper. Hopper was open when I took TS out of his aviary so he must have triggered it, but I did not see, unsure if he ate from hopper.
30-Dec-18	CL	1	Mole	White square criterion	4.Food_Key_Only_2FullControl		7	Multiple	13:15		20/20	Removed 1100	Passed criterion immediately again. Didn't video record bc his first passing was recorded and it was easy to count because he got them all correct
30-Dec-18	CL	1	Mole	White triangle	5. Trial_Start Key Shape		1	Multiple	13:25		1		Starting to understand, near the end he was actually waiting for the square after the trial start key. He got several correct. NOTE: 28 Dec 2018 - I tested the program first, hopper worked once and then not again. I closed the program and opened a different one and the hopper worked just fine so it's not a connection problem. I re-tried this program and the hopper didn't even work once. Ben fixed…
30-Dec-18	CL	1	Mole	White triangle criterion	5. Trial_Start Key Shape		2	Multiple	13:57		20/20	Returned 14:11	He got pretty much 20/20 correct in the end, but trial 17 seemed to be a malfunction of the program where he didn't seem to touch the start key but the white square showed up and then the hopper came up without him doing anything. Also, the program ends after I'm not sure how many trials so I had to keep re-initiating it. And sometimes it seems like he pecks the start key and it doesn't register …
31-Dec-18	CL	1	Mole	White triangle	5. Trial_Start Key Shape		3	Multiple	13:05		1	Removed 12:12	Did a 20 min session and then he started playing with the nylon. He seemed to need several attempts to remember how it worked and he was a bit impatient. He got several trials correct, and there were also incorrect ones in there too (didn't activate the start key properly)
1-Jan-19	CL	1	Mole	White triangle	5. Trial_Start Key Shape		4	Multiple	12:50		1	Removed 1145	He pecked triangle but it didn't register, another time the white square just showed up and stayed
1-Jan-19	CL	1	Mole	White triangle	5. Trial_Start Key Shape		5	Multiple	13:30		0		He came right down and pecked the triangle (first time he started a session with the correct behavior), but it didn't activate. He did this 3 more time and the key wouldn't activate so he got no positive reward for the correct actions. This is frustrating. I checked to see if I could activate it and I could. I don't know what the problem is.
2-Jan-19	CL	1	Mole	White triangle	5. Trial_Start Key Shape		6	Multiple	14:00		1		He wasn't interested in pecking the triangle maybe because he had a bad time yesterday so we ran program 4 white square and he started participating and getting it all correct. Ran program 5 again and he participated and got 5+ correct before the session ended
3-Jan-19	LB	1	Mole	White triangle	5. Trial_Start Key Shape		7	Multiple	13:16		0	Removed 1144	Likes to perch on top of TS, seems hesitant to come to table/hopper, even with bait near hopper. Grew more comfortable after initial contact. Hand shaped to triangle and he touched square right away to open hopper. Did this twice. He gets very close to triangle but either doesn't touch it hard or fast enough to trigger it himself.
3-Jan-19	LB	1	Mole	White triangle	5. Trial_Start Key Shape		8	Multiple	14:43		1	Returned 1510	Seems confused by triangle. He comes to table when prompted and walks and looks around, but jumps up to perch on TS when nothing happens. After about 20min he triggered the triangle and square himself! Did this twice then needed help pushing the triangle the third time (he touched it but not quick enough between flashes to get to square).
4-Jan-19	CL	1	Mole	White triangle	5. Trial_Start Key Shape		9	Multiple	14:09		2	Removed 1442	Didn't pay attention to this program so I gave him a few trials of white square, which he easily remembered, then started this program again and he immediately got it for 2 trials and then he started pecking the side of the apparatus so I removed it and ended the session
4-Jan-19	CL	1	Mole	White triangle	5. Trial_Start Key Shape		10	Multiple	15:06		1		Didn't pay attention at first so removed the cardboard I put up to distract him less because he just pecked them and then I demonstrated for him and he got many trials correct. Need changes to program: 1) continue indefinitely, 2) sometimes the triangle does not activate when he pecks it, 3) sometimes the square comes on the screen even if he hasn't pecked the triangle, 4) sometimes the square do…
5-Jan-19	CL	1	Mole	White triangle criterion	5. Trial_Start Key Shape		11	Multiple	13:00		9/10 & 10/10 & 1/1	Removed 11:30	PASSED!
7-Jan-19	LB	1	Mole	White square	4.Food_Key_Only_2FullControl		12	Multiple	13:16		1	Removed 11:45	Starting with white square to get him comfortable again after being scared of purple circles. He triggered hopper himself 6x within the first 5min. @13:24 Taped shapes to black border of TS and he seems scared but went to table, stays on the edge. Perched on top and ripped up square that's taped to top. This preoccupied him for the rest of the session. Will laminate for future use. @1334 taped fo…
7-Jan-19	LB	1	Mole	White square	4.Food_Key_Only_2FullControl		13	Multiple	14:25		1	Returned 1545	Started session with trial, he was scared of circles still so went back to training with colored shapes taped to screen. He only wanted to mess with shapes so taped food to circle. He opened hopper but didn't eat from it right away. He came back and triggered the hopper and ate from it 6x before getting distracted by the shapes again.
8-Jan-19	CL	1	Mole	White square	4.Food_Key_Only_2FullControlWithStimuli		1	Multiple	13:56		0	Removed 1140	He came to platform only for large pieces of bait - he's really scared of the stimuli
8-Jan-19	CL	1	Mole	White square	4.Food_Key_Only_2FullControlWithStimuli		2	Multiple	14:40		0		He is still really scared and would only come to platform for big pieces of bait about 1/2 way from the screen
9-Jan-19	CL	1	Mole	White square	4.Food_Key_Only_2FullControlWithStriatedTriangle		1	Multiple	13:46		1	Removed 13:10	Seeing if he is afraid of a black and white triangle, kind of at first and then he did a bunch of successful trials by pecking the white square under the triangle so he's not afraid! Then I showed him a PDF of 4 different stimuli and he was afraid of that, but he would take bait at the food hopper.
9-Jan-19	CL	1	Mole	White square	4.Food_Key_Only_2FullControlWithStriatedTriangle		2	Multiple	14:18		-1		Didn't participate
9-Jan-19	CL	1	Mole	White square	4.Food_Key_Only_2FullControlWithStriatedTriangle		3	Multiple	15:04		16/16		Readily participated, not scared. /// Notes on moving dot training are not well documented
13-Dec-18	KM	1	Tomatillo	Hopper training	Hopper training		1	1	10:16		1	Removed 0900	(Must eat from the hopper within 5s of it opening)
13-Dec-18	KM	1	Tomatillo	Hopper training	Hopper training		1	2			0		Pecked in hopper but did not get food; Construction noise, went to perches after
13-Dec-18	KM	1	Tomatillo	Hopper training	Hopper training		1	3	10:18		1		Baited table
13-Dec-18	KM	1	Tomatillo	Hopper training	Hopper training		1	4			1
13-Dec-18	KM	1	Tomatillo	Hopper training	Hopper training		1	5			1
13-Dec-18	KM	1	Tomatillo	Hopper training	Hopper training		1	6			1
13-Dec-18	KM	1	Tomatillo	Hopper training	Hopper training		1	7			1
13-Dec-18	KM	1	Tomatillo	Hopper training	Hopper training		1	8			1
13-Dec-18	KM	1	Tomatillo	Hopper training	Hopper training		1	9			1
13-Dec-18	KM	1	Tomatillo	Hopper training	Hopper training		1	10			1		9/10 correct
13-Dec-18	KM	1	Tomatillo	Hopper training	Hopper training		1	11			1
13-Dec-18	KM	1	Tomatillo	Hopper training	Hopper training		1	12			1
13-Dec-18	KM	1	Tomatillo	Hopper training	Hopper training		1	13			1
13-Dec-18	KM	1	Tomatillo	Hopper training	Hopper training		1	14			1
13-Dec-18	KM	1	Tomatillo	Hopper training	Hopper training		1	15			1
13-Dec-18	KM	1	Tomatillo	Hopper training	Hopper training		1	16			1
13-Dec-18	KM	1	Tomatillo	Hopper training	Hopper training		1	17			1		Went to perch after
13-Dec-18	KM	1	Tomatillo	Hopper training	Hopper training		1	18	10:24:30		1		Baited table
13-Dec-18	KM	1	Tomatillo	Hopper training	Hopper training		1	19			1
13-Dec-18	KM	1	Tomatillo	Hopper criterion	Hopper training		1	20			1		10/10 correct = 19/20 correct = PASSED
2-Jan-19	CL	1	Tomatillo	White square	4.Food_Key_Only_2FullControl		1	Multiple	12:15		1	Removed 0900	Taped small white square to screen at first and he immediately took it off, which triggered the food hopper. I then removed the paper white square and transferred him to the digital white square. I rewarded him for putting his bill near the white square and then he started pecking the white square while I manually moved the hopper, then he started to activate the hopper on his own sometimes. He p…
2-Jan-19	CL	1	Tomatillo	White square	4.Food_Key_Only_2FullControl		2	Multiple	12:45		1		No paper square, he almost immediately started pecking the digital white square and then I only rewarded him for pecks. He triggered it automatically sometimes, but the other times I still have to manually open it. I want him to pass criterion when he opens it automatically without me. N=10+ trials
3-Jan-19	LB	1	Tomatillo	White square	4.Food_Key_Only_2FullControl		3	Multiple	12:33		-1	Removed 0900/ Returned 1300	Hand shaping to digital square. He got very close many times but did not touch square and trigger hopper himself.
4-Jan-19	CL	1	Tomatillo	White square criterion	4.Food_Key_Only_2FullControl		4	Multiple	11:19		9/10 & 6/10 & 6/10 & 8/10	Removed 0952	He activated the hopper himself with no manual openings, took him a few seconds to re-figure out to touch the white square, but then he started getting it correct most of the time. A couple of times he touched the edge of the white square and didn't trigger it but he looked in the food hopper even though he didn't hear it come up so I counted these as incorrect trials
4-Jan-19	CL	1	Tomatillo	White square criterion	4.Food_Key_Only_2FullControl		5	Multiple	13:17		8/10 & 10/10		PASSED!
5-Jan-19	CL	1	Tomatillo	White triangle criterion	5. Trial_Start Key Shape		1	Multiple	11:38		9/10 & 10/10 & 5/5	Removed 0910	PASSED!!! Started off with white square just to remind him (for a few trials = all correct) and then switched to start key program.
8-Jan-19	CL	1	Tomatillo	White square	4.Food_Key_Only_2FullControl		6	Multiple	12:21		1	Removed 1000	With taped colored stimuli around screen to habituate him to these. He was a little hesitant at first and then participated lots, then I moved on to the trial start key program and he kept participating, then I started trial 1 of reversal and he freaked out again at the digital stimuli
8-Jan-19	CL	1	Tomatillo	White square	4.Food_Key_Only_2FullControlWithStimuli		7	Multiple	12:54		-1		Ben finished the digital stimuli program so I presented that to Tomatillo to see if he would habituate. He is really interested and keeps trying to go to the platform, but he keeps flying off after he sees all of the stimuli on the screen. Sat on camera and one of the perches that had a better view of the screen. Ran session for 6 min and then he started messing around in his water. He never land…
4-Dec-18	KM	1	Queso	Hopper training	Hopper training		1	1	10:21		1	Removed 0905	Allowing 5sec to go to hopper. Still a little jumpy with hopper movement first thing this am
4-Dec-18	KM	1	Queso	Hopper training	Hopper training		1	2	10:23		1		Not jumpy, but nervous, got two food items out... one he knocked loose so it was accessible when hopper was down
4-Dec-18	KM	1	Queso	Hopper training	Hopper training		1	3	10:24		1
4-Dec-18	KM	1	Queso	Hopper training	Hopper training		1	4	10:24:30		1
4-Dec-18	KM	1	Queso	Hopper training	Hopper training		1	5	10:25		0		Did not eat within 5 seconds
4-Dec-18	KM	1	Queso	Hopper training	Hopper training		1	6			-1		Left platform
4-Dec-18	KM	1	Queso	Hopper training	Hopper training		1	6	10:26		1
4-Dec-18	KM	1	Queso	Hopper training	Hopper training		1	7	10:26:30		1		Flew to perch after
4-Dec-18	KM	1	Queso	Hopper training	Hopper training		1	8			-1		Did not come back to platform within 5min of last trial. End session
4-Dec-18	KM	1	Queso	Hopper training	Hopper training		2	8	11:07		-1		Forgot to exit training program and start a new session, so PsychoPi data file has both Session 1 and Session 2. Took freebie, did not eat from hopper
4-Dec-18	KM	1	Queso	Hopper training	Hopper training		2	8			1
4-Dec-18	KM	1	Queso	Hopper training	Hopper training		2	9			0		On platform, did not go to hopper within 5 seconds
4-Dec-18	KM	1	Queso	Hopper training	Hopper training		2	10	11:11		1		8/10 correct
4-Dec-18	KM	1	Queso	Hopper training	Hopper training		2	11	11:15		-1		Got scared by hopper, went to perch
4-Dec-18	KM	1	Queso	Hopper training	Hopper training		2	11			1
4-Dec-18	KM	1	Queso	Hopper training	Hopper training		2	12	11:17		1
4-Dec-18	KM	1	Queso	Hopper training	Hopper training		2	13			0		On platform, did not go to hopper within 5 seconds
4-Dec-18	KM	1	Queso	Hopper training	Hopper training		2	14	11:18		0		On platform, did not go to hopper within 5 seconds
4-Dec-18	KM	1	Queso	Hopper training	Hopper training		3	15	12:26:30		1		Flew to perch after
4-Dec-18	KM	1	Queso	Hopper training	Hopper training		3	16			1
4-Dec-18	KM	1	Queso	Hopper training	Hopper training		3	17			1
4-Dec-18	KM	1	Queso	Hopper training	Hopper training		3	18	12:29		1
4-Dec-18	KM	1	Queso	Hopper training	Hopper training		3	19	12:30		1
4-Dec-18	KM	1	Queso	Hopper training	Hopper training		3	20	12:30:30		1		8/10 correct
4-Dec-18	KM	1	Queso	Hopper training	Hopper training		3	21			-1	Returned 12:40	Did not come back within 5min of last trial, end session
4-Jan-18	CL	1	Queso	White square	4.Food_Key_Only_2FullControl		1	1	13:37		-1	Removed 0952	Scared of the apparatus because it's been a few weeks for him. He came down for bait on next to the hopper and then left. I'll leave it in overnight for him for habituation.
5-Jan-19	CL	1	Queso	White square	4.Food_Key_Only_2FullControl		2	1	12:50		-1	Removed 0910	Afraid of hopper noise, baited hopper and he came down immediately and got the food, but then I moved the hopper and he flew away. Moved hopper into the available position and put some easy to reach pieces in. He took them and ate them on his perch. I moved the hopper a lot when he was on his perches so he could get used to the sound. I rebaited hopper, he came down, I moved hopper to available p…
7-Jan-19	LB	1	Queso	White square	4.Food_Key_Only_2FullControl		3	1	11:24		-1	Removed 0900/ Returned 1300	Somewhat afraid of hopper noise. He seems scared when I open and close it a lot, but I opened it when he was on the table and he stayed to eat the bait then flew to perch. Opened it again when he came to table and he didn't leave, but did not eat from or look into hopper. Next time he came to table I opened it and he flew off immediately...By end of session he stayed on table when hopped moved an…
8-Jan-19	CL	1	Queso	White square	4.Food_Key_Only_2FullControl		4	1	13:25		-1	Removed 1000	Didn't even come to platform for bait
18-Jan-19	LB	1	Queso	White square	4.Food_Key_Only_2FullControl		5	1	12:42		-1	Removed 0905/ Returned 1305	Only came to platform for bait, jumped when hopper opened but he tried to get food from it but was unsuccessful and flew to perch. He ate from hopper on the 3rd try and didn't jump when I opened it while he was on platform.
20-Jan-19	LB	1	Queso	White square	4.Food_Key_Only_2FullControl		6	1	12:17		-1	Removed 0915/ Returner 1310	Came to platform for bait, ate it then left. Taped bait over digital square. He pecked to get it but I had to open hopper manually, he didn't eat from it. Tried again but the same thing happened. He jumped when hopper opened. Baited square a 3rd time and he jumped when hopper opened. He's still scared of hopper movement. End session after 15min.
21-Jan-19	LB	1	Queso	White square	4.Food_Key_Only_2FullControl		7	1	10:01		-1	Removed 0905/ Returned 1305	Taped bait to digital square using clear Scotch tape. Also baited platform. He seemed scared and jumped between back perches for the duration of session. Gave him 30min.
23-Jan-19	LB	1	Queso	White square	4.Food_Key_Only_2FullControl		8	1	10:57		-1	Removed 0908/ 1308	Taped bait over digital square, baited platform and hopper. He's jumping between back perches, seems scared. Added more crumbs after 10min and 20min, he did not come down after 30min.
27-Jan-19	LB	1	Queso	White square	4.Food_Key_Only_2FullControl		9	1	13:22		-1	Removed 1200	Bait in white tape hammock over digital square. Added crumbs to platform after 3min. He didn't come down after 15min.
27-Jan-19	LB	1	Queso	White square	4.Food_Key_Only_2FullControl		10	1	14:33		-1	Returned 1600	Paper over digital square, bait taped to paper. A few crumbs on platform. He did not come down after 10min.
1/28/19	AS	1	Queso	White square	4.Food_Key_Only_2FullControl		11	1	13:21		1	Removed 12:00	Paper over digital square, bait taped to paper. Placed some crumbs at base. - came down to table multiple times, on the first three times he took the taped bait, I triggered the hopper but he had no interest in getting the extra food. On the next three trials, I loaded the hopper more to try and get his attention, I also didn't bait the table and he came down and pecked at the white square and th…
1/28/19	AS	1	Queso	White square	4.Food_Key_Only_2FullControl		11	2	15:07		1		Paper over digital square, bait taped to paper. Placed some crumbs at base. - would come down immediately and take bait then peckat the taped bait which then opened the hopper. He then moved on to no floor bait and only taped bait. - would immediately come down to take taped bait and, onve the hopper was open, would take the hopper bait. In the last few minutes, I used no bait at all, when he wou…
29-Jan-19	LB	1	Queso	White square	4.Food_Key_Only_2FullControl		12	3	11:14		1	Removed 0910/ Returned 1126	Paper over digital square, bait taped to it. Baited platform. He came down quickly to eat bait on platform but seemed scared and flew to perch quickly. Came back to eat the rest of the bait, he jumped off table when I opened hopper. He came back on his own accord and looked at square, opened hopper and he jumped a little then got comfortable with the hopper movement. He's good about coming back t…
30-Jan-19	LB	1	Queso	White square	4.Food_Key_Only_2FullControl		13	4	1013		-1	Removed 0910/ Returned 1110	Paper over digital square, no bait. Baited platform after 7min. Added more bait and turned screen around since he participated well yesterday when it was facing east. He came down soon after. Ate some bait then went to water. Added more bait after 20min. He came down right away and ate bait taped to screen, opened hopper but he did not eat from it. Put another piece of cracker in tape hammock. He…
31-Jan-19	LB	1	Queso	White square	4.Food_Key_Only_2FullControl		14	4	11:18		1	Removed 0910/ Returned 1313	Paper taped over square, bait in tape hammock. Added crumbs to table after 5min. He came to eat the bait, opened hopper when he took bait from tape but he didn't eat from hopper. Rebaited and he came back, didn't eat from hopper and jumped when it closed. Rebaited and opened/closed hopper a few times while he was on table. Stopped jumping. Hand shaped and opened hopper 3x when he looked at square…
3-Feb-19	LB	1	Queso	White square	4.Food_Key_Only_2FullControl		15	5	11:36		-1	Removed 0915/ Returned 1323	No tape or bait. Baited table after a few minutes. He did not come down. May be due to weather--it's drizzling
27-Feb-19	LB	1	Queso	White square	4.Food_Key_Only_2FullControl		16	5	10:50		0	Removed 0910/Returned 1308	Put down wet dirt to keep him from slipping. Put down lots of bait but he remained perched. He flew down once but circled back and flew back to perch. Moved seat to the side of aviary @1103 and he came down immediately, ate bait, then took whole cracker to ground. Added more bait @1107, added some more @1118 and he came down immediately. Not slipping at all but still seems skittish on table near …
26-Feb-19	LB	1	Tapa	Habituation	None		1	1	13:22		-1	Removed 1200	TS in aviary overnight, lots of food around hopper. Sprinkled crumbs on platform. She did not come down within 10min. Taking TS out during testing.
26-Feb-19	EM	1	Tapa	Habituation	None		2	1	15:36		-1	Returned 1559	Handful of food placed in front of hopper. @1541 added goldfish crumbs to pile of food. @1548 added a whole goldfish to pile. @1559 she hadn't come down yet, stayed in plant. Put food bowl back next to hopper.
27-Feb-19	LB	1	Tapa	Habituation	None		3	1	11:07		0	Removed 0910	Put out large cracker pieces on table and in hopper. She came to platform quickly and took a large piece to ground. She flew back to platform and took another piece to ground. Added more bait @1118 but she remained in plant. Taking out @1121
27-Feb-19	LB	1	Tapa	Habituation	None		4	2	12:50		0	Returned 13:08	Some cracker and diet pieces on table. She came down @12:58 and ate a few bites then went to perch. Leaving in overnight to keep habituating. She doesn't seem scared of it, try first program tomorrow.
1-Mar-19	LB	1	Tapa	Habituation	None		5	3	11:15		1	Removed 0905	Put several pieces of bait on table. Added more after a few min. She came and took bait but seemed a little nervous to approach the table. She came back @11:38 and took whole cracker that was sticking out of hopper. Reached head in but didn't need to go very far.
1-Mar-19	LB	1	Tapa	Habituation	None		6	4	12:45		1	Returned 1300	She took large piece from hopper then ate rest of bait on table. Came back @12:54 but didn't stick head/bill near hopper.
3-Mar-19	LB	1	Tapa	Habituation	None		7	5	13:59		1	Removed 1200	Crumbled a cracker on table and put larger cracker pieces sticking out of hopper. She came down quickly and ate bait first. She ate bait that was sticking out of hopper. Added more bait to table and hopper after 10min but she did not return.
3-Mar-19	LB	1	Tapa	Habituation	None		8	6	15:08		1	Returned 1530	Put bait in hopper and crumbled cracker on table. She ate bait that was sticking out of hole but has not reached beak into hole.
8-Mar-19	LB	1	Tapa	Hopper training	1.Press_Space_for_Food_2.Basic_mag_training		1	1	11:40		1	Removed 0910	She came to table within a minute without bait. Moved hopper and she jumped off table, came back shortly after. Opened/closed hopper when she was on table. She ate out of it 8x, still jumpy when it moves but seems to understand she can only get food when it is open. She went to ground then came back soon after. She didn't jump when hopper moved and she ate from hopper 5x then went to ground. Remo…
12-Mar-19	KM	1	Tapa	Hopper criterion	Hopper training		1	1	15:25		1	Removed 1205
12-Mar-19	KM	1	Tapa	Hopper criterion	Hopper training		1	2			1
12-Mar-19	KM	1	Tapa	Hopper criterion	Hopper training		1	3			1
12-Mar-19	KM	1	Tapa	Hopper criterion	Hopper training		1	4			1
12-Mar-19	KM	1	Tapa	Hopper criterion	Hopper training		1	5			1
12-Mar-19	KM	1	Tapa	Hopper criterion	Hopper training		1	6			1
12-Mar-19	KM	1	Tapa	Hopper criterion	Hopper training		1	7			1
12-Mar-19	KM	1	Tapa	Hopper criterion	Hopper training		1	8			1
12-Mar-19	KM	1	Tapa	Hopper criterion	Hopper training		1	9			1
12-Mar-19	KM	1	Tapa	Hopper criterion	Hopper training		1	10			1
12-Mar-19	KM	1	Tapa	Hopper criterion	Hopper training		1	11			1
12-Mar-19	KM	1	Tapa	Hopper criterion	Hopper training		1	12			1
12-Mar-19	KM	1	Tapa	Hopper criterion	Hopper training		1	13			-1	Returned 1545
13-Mar-19	KM	1	Tapa	Hopper criterion	Hopper training		2	13	10:27		0	Removed 0900
13-Mar-19	KM	1	Tapa	Hopper criterion	Hopper training		2	14			0
13-Mar-19	KM	1	Tapa	Hopper criterion	Hopper training		2	15			1
13-Mar-19	KM	1	Tapa	Hopper criterion	Hopper training		2	16			1
13-Mar-19	KM	1	Tapa	Hopper criterion	Hopper training		2	17			1
13-Mar-19	KM	1	Tapa	Hopper criterion	Hopper training		2	18			1
13-Mar-19	KM	1	Tapa	Hopper criterion	Hopper training		2	19			1
13-Mar-19	KM	1	Tapa	Hopper criterion	Hopper training		2	20			1	Returned 1245
15-Mar-19	LB	1	Tapa	White square	White square training		1	15 trials	10:59		1	Removed 0910	I opened hopper when she pecked under paper square. She did this 14 more times. Quickly learned that touching paper equals food available, but she pecked under/behind paper every time, needs to learn she can peck it anywhere.
15-Mar-19	LB	1	Tapa	White square	White square training		2	11 trials	12:18		1		Taped food onto paper square and baited table. She came down right away and got food taped to paper first, before I was ready. I opened hopper a couple seconds after. She pecked under square 11 more times to eat from hopper.
15-Mar-19	LB	1	Tapa	White square	White square training		2	9 trials	12:23		1	Returned 1250	Taped another piece and baited table. She ate the bait first, took two pecks to get taped food and opened hopper twice. She pecked it 7 more times but did not eat from it every time. May be just enjoying pulling at the paper.
17-Mar-19	KM	1	Tapa	White square	4.Food_Key_Only_2FullControl		3	Multiple	13:10		1	Removed 1200	Taped small white paper square over digital square. Pecked it immediately a few times for food.
17-Mar-19	KM	1	Tapa	White square	4.Food_Key_Only_2FullControl		3	5 trials			1		Just digital square. She was a little slow at first, but pecked the square and the screen near the square 5 times for food before getting full
17-Mar-19	KM	1	Tapa	White square	4.Food_Key_Only_2FullControl		4	Multiple	14:40		1	Returned 1545	Just digital square. Doing really well! Pecking the digital square forefully and pretty consistently for food many times
18-Mar-19	LB	1	Tapa	White square criterion	4.Food_Key_Only_2FullControl		5	10 trials	10:44		1	Removed 0900	PASSED. Just digital square. Baited table after 3min and she came down. Pecking square hard but it's not triggering hopper. Manually opened hopper 10x.
18-Mar-19	LB	1	Tapa	White square	4.Food_Key_Only_2FullControl		5	Multiple	10:54		-1	Returned 1300	Touchscreen not working, everything appears connected correctly but sensor for screen not working? Baited table and she came down, ate bait and looked at square but did not peck. She didn't come back in 5min.
5-Nov-19	MM	3	Taco	Hopper Training	1.Press_Space_for_food_2.Basic_mag_training_.psyexp program		1	1	15:19		-1	Removed 12:10	The program wasn't responding at first, I scared Taco when I first lifted the hopper as he was right beside it; baited the tableand he explored his aviary with the new. Touchscreen in aviary overnight on 3 Nov and 3 Nov 2019
5-Nov-19	MM	3	Taco	Hopper Training	1.Press_Space_for_food_2.Basic_mag_training_.psyexp program		1	2			0		Took bait skiddishly
5-Nov-19	MM	3	Taco	Hopper Training	1.Press_Space_for_food_2.Basic_mag_training_.psyexp program		1	3			0		Took bait skiddishly, runs to end of table without trying head in hopper
5-Nov-19	MM	3	Taco	Hopper Training	1.Press_Space_for_food_2.Basic_mag_training_.psyexp program		1	4	15:26		0		He took bait skiddishly, and I had put a whole goldfish into the hopper but he didn't take/see that
5-Nov-19	MM	3	Taco	Hopper Training	1.Press_Space_for_food_2.Basic_mag_training_.psyexp program		1	5	15:28		0		Took bait skiddishly but did not fly off of table right away
5-Nov-19	MM	3	Taco	Hopper Training	1.Press_Space_for_food_2.Basic_mag_training_.psyexp program		1	6	15:29		0		Took bait skiddishly, but did come back and get the whole cracker; first time he's put his head in the hopper; gave him a break
5-Nov-19	MM	3	Taco	Hopper Training	1.Press_Space_for_food_2.Basic_mag_training_.psyexp program		2	7	16:03		0		Took bait skiddishly and ate off the platform, came back up to look at raised hopper but hopped off platform again; then went up to a perch
5-Nov-19	MM	3	Taco	Hopper Training	1.Press_Space_for_food_2.Basic_mag_training_.psyexp program		2	8	16:06		0		Took bait and ran off the table to eat it, the space bar didn't respond quickly and I ended up opening and closing rapidly but he eventually came back up to the platform when the hopper was raised and looked at it, then flew to a perch
5-Nov-19	MM	3	Taco	Hopper Training	1.Press_Space_for_food_2.Basic_mag_training_.psyexp program		2	9	16:08		0	Returned 16:10	Took bait and ran off of platform to eat it then flew up to a perch; ending for the day
7-Nov-19	MM	3	Taco	Hopper Training	1.Press_Space_for_food_2.Basic_mag_training_.psyexp program		3	10	15:24		0	Removed 12:25/Returned 15:40	1. He was on the platform before the program started, and then left after I raised the hopper, put a cracker on the platform and he came down but wouldn't go near the hopper (which is raised). 2. Lowered (in view) the hopper and then raised it for him and he jumped when it was lowered but peered in at it when it was raised and then walked to the end of the platform/table and left. 3. Put more cra…
8-Nov-19	MM	3	Taco	Hopper Training	1.Press_Space_for_food_2.Basic_mag_training_.psyexp program		4	20	15:22		0	Removed 13:15	1. Eating crumbs scaredily. Moved hopper up and down 2 times while he was watching and eating the crumbs and he jumped off the platform the last time the hopper went up on the 3rd try. 2. Took crumb and ate it off of the platform. Some crumbs inside the top of the hopper this time. He saw them, but didn't investigate. 3. Only added crumbs to inside hopper. Came up to table but not to platform. Ca…
8-Nov-19	MM	3	Taco	Hopper Training	1.Press_Space_for_food_2.Basic_mag_training_.psyexp program		5	27	16:05		0	Returned 16:20	1. Eating crumbs from table scaredily by grabbing them with an oustretched neck and taking them to the handles of the cart. Hesitated only slightly when I raised and lowered the hopper in his immediate presence. 2. Came to eat crumbs less scaredily but didn't seem impressed by the hopper being able to move on it's own. 3. Put bigger crumbs inside hopper. Came to table (not platform) and then went…
10-Nov-19	KM	3	Taco	Hopper Training	1.Press_Space_for_food_2.Basic_mag_training_.psyexp program		6	32	12:55		0	Removed 11:20 / Returned 15:20	3 bait pieces on platform, closest is right next to hopper. I put cords under cart so he can't play with them. Added more freebies at 13:05, came to eat them acting just a little nervous when taking pieces near hopper. 13:14 came back, for more freebies, and does not act scared at all when I move the hopper up and down. Did not put head in hopper though. Not coming back to touchscreen. 13:23 put …
11-Nov-19	MM	3	Taco	Hopper Training	1.Press_Space_for_food_2.Basic_mag_training_.psyexp program		7	37	15:36		1	Removed 12:25/Returned 15:51	1. took one freebie from platform to his water and then tried to play with Adobo under the wall; 2. added crums infront of hopper - took from hopper instead of crums! 3. Went in and pretended to add crums just to get him off the floor trying to get at Adobo; took 1 crum and 1 cracker from inside hopper. 4. Added 3 more pieces to top part of hopper and some crums ; took crum and 1 cracker; 5. Took…
12-Nov-19	MM	3	Taco	Hopper Training	1.Press_Space_for_food_2.Basic_mag_training_.psyexp program		8	43	15:23		1	Removed 12:05/Returned 15:37	1. Taco is comfortable on the platform without needing to be baited; he is happily picking testing tiny bits of crums left on the platform from Adobo's trials before his, and picking at the chipping paint of the platform edges; goes up to hopper but does not put his head all the way in. Baited hopper when Taco left the platform to play with cords and he came right up and took two pieces from the …
13-Nov-19	MM	3	Taco	Hopper Training	1.Press_Space_for_food_2.Basic_mag_training_.psyexp program		9	54	15:15		1	Removed 12:00	Comfortable eating from hopper and not scared of noise. Switched to new program at 3:30.
13-Nov-19	MM	3	Taco	Paper square	1.Press_Space_for_food_2.Basic_mag_training_.psyexp program		1	Multiple	15:32		-1	Returned 15:42	1. Baited platform for him to come down; tape hammock with crumb inside; Afraid of tape hammock, came to inspect 4 times and didn't eat (I added more after every time he left the platform), took crackers and then from hopper. lowered hopper when he left the platform after he'd gotten 3 pieces of food 2. added bait to hammock; added bait again, took bait and then flew off when hopper was raised bu…
14-Nov-19	MM	3	Taco	Paper square	1.Press_Space_for_food_2.Basic_mag_training_.psyexp program		2	Multiple	7:33	8:02	0	Removed 06:30	Paper square baited with food in tape hammock. Baited table to get him to engage with the apparatus, and he came and took the bait but did not go to the baited paper square. Went in and only added bait to tape hammock and not to table so he can see where he needs to go to get the food. Baited the table to get him to engage and raised the hopper when he took the bait. He wasn't scared, looked at t…
14-Nov-19	MM	3	Taco	Paper square	1.Press_Space_for_food_2.Basic_mag_training_.psyexp program		3	Multiple	10:25	10:35	1	Returned 10:37	1. Ate crumbs from platform first; and is able to reach some of the big crumbs that were in the hopper hole... left the platform after he seemed to have eaten all he could reach without going for the cracker piece in the tape hammock. He came back up to the platform and ate the remaining tiny crumbs and was very interested in the big piece in the tape hammock but did not go for it. I added bait t…
15-Nov-19	KM	3	Taco	Hopper Criterion	1.Press_Space_for_food_2.Basic_mag_training_.psyexp program		1	1	10:20		0	Removed 0900	Stuck his head in but did not take food; checked to make sure there was food in the hopper and put small bait piece on platform
15-Nov-19	KM	3	Taco	Hopper Criterion	1.Press_Space_for_food_2.Basic_mag_training_.psyexp program		1	2			1
15-Nov-19	KM	3	Taco	Hopper Criterion	1.Press_Space_for_food_2.Basic_mag_training_.psyexp program		1	3			1
15-Nov-19	KM	3	Taco	Hopper Criterion	1.Press_Space_for_food_2.Basic_mag_training_.psyexp program		1	4			1
15-Nov-19	KM	3	Taco	Hopper Criterion	1.Press_Space_for_food_2.Basic_mag_training_.psyexp program		1	5			1		Went to water after
15-Nov-19	KM	3	Taco	Hopper Criterion	1.Press_Space_for_food_2.Basic_mag_training_.psyexp program		1	6			1		baited platform, playing with Adobo
15-Nov-19	KM	3	Taco	Hopper Criterion	1.Press_Space_for_food_2.Basic_mag_training_.psyexp program		1	7			1
15-Nov-19	KM	3	Taco	Hopper Criterion	1.Press_Space_for_food_2.Basic_mag_training_.psyexp program		1	8			-1		flew to perch
15-Nov-19	KM	3	Taco	Hopper Criterion	1.Press_Space_for_food_2.Basic_mag_training_.psyexp program		1	8			1
15-Nov-19	KM	3	Taco	Hopper Criterion	1.Press_Space_for_food_2.Basic_mag_training_.psyexp program		1	9	10:25		-1		went to ground
15-Nov-19	KM	3	Taco	Hopper Criterion	1.Press_Space_for_food_2.Basic_mag_training_.psyexp program		1	9			1		baited platform
15-Nov-19	KM	3	Taco	Hopper Criterion	1.Press_Space_for_food_2.Basic_mag_training_.psyexp program		1	10			1
15-Nov-19	KM	3	Taco	Hopper Criterion	1.Press_Space_for_food_2.Basic_mag_training_.psyexp program		1	11	10:27		-1		went to water
15-Nov-19	KM	3	Taco	Hopper Criterion	1.Press_Space_for_food_2.Basic_mag_training_.psyexp program		1	11			-1		baited platform; checked hopper real quick before I could raise it then hopped on camera, then back to platform
15-Nov-19	KM	3	Taco	Hopper Criterion	1.Press_Space_for_food_2.Basic_mag_training_.psyexp program		1	11	10:29		1		went to perch after
15-Nov-19	KM	3	Taco	Hopper Criterion	1.Press_Space_for_food_2.Basic_mag_training_.psyexp program		1	12			-1		Came to platform, did not go to hopper. End session
15-Nov-19	KM	3	Taco	Hopper Criterion	1.Press_Space_for_food_2.Basic_mag_training_.psyexp program		2	12	11:08		1
15-Nov-19	KM	3	Taco	Hopper Criterion	1.Press_Space_for_food_2.Basic_mag_training_.psyexp program		2	13			1
15-Nov-19	KM	3	Taco	Hopper Criterion	1.Press_Space_for_food_2.Basic_mag_training_.psyexp program		2	14			-1		Went to water, then playing under wall with burrito
15-Nov-19	KM	3	Taco	Hopper Criterion	1.Press_Space_for_food_2.Basic_mag_training_.psyexp program		2	14			1		baited platform
15-Nov-19	KM	3	Taco	Hopper Criterion	1.Press_Space_for_food_2.Basic_mag_training_.psyexp program		2	15			1
15-Nov-19	KM	3	Taco	Hopper Criterion	1.Press_Space_for_food_2.Basic_mag_training_.psyexp program		2	16			1
15-Nov-19	KM	3	Taco	Hopper Criterion	1.Press_Space_for_food_2.Basic_mag_training_.psyexp program		2	17			1		Went to water, then playing under wall with adobo
15-Nov-19	KM	3	Taco	Hopper Criterion	1.Press_Space_for_food_2.Basic_mag_training_.psyexp program		2	18			1		baited platform
15-Nov-19	KM	3	Taco	Hopper Criterion	1.Press_Space_for_food_2.Basic_mag_training_.psyexp program		2	19			1		Went to ground
15-Nov-19	KM	3	Taco	Hopper Criterion	1.Press_Space_for_food_2.Basic_mag_training_.psyexp program		2	20	11:14		1		baited platform
15-Nov-19	KM	3	Taco	Paper square	1.Press_Space_for_food_2.Basic_mag_training_.psyexp program		4	5 trials	11:15	11:30	0	Returned 1300	1. Paper square with cracker piece in tape hammock. Came to take it immediately, raised hopper and he took a cracker from there as well. 2. rebaited hammock, came to platform but did not take cracker, went to water. 3. came back to platform, looked in hopper but didn't try to take cracker piece in hammock before going to ground 4. Came to platform, looked in hopper a lot, ate some small crumbs. D…
17-Nov-19	KM	3	Taco	Paper square	1.Press_Space_for_food_2.Basic_mag_training_.psyexp program		5	4 trials	13:34	13:54	1	Removed 1205	1. Paper square with cracker piece in tape hammock. Came to take it immediately, looked in hopper but did not touch white square. Baited table after 5min of him playing on the ground. 2. came to platform and took the bait, acted like he was going to go for the cracker piece in the hammock but acted kind of scared to touch it? 3. Came to take cracker from hammock, very nervous. Ate it at far end o…
17-Nov-19	KM	3	Taco	Paper square	1.Press_Space_for_food_2.Basic_mag_training_.psyexp program		6	8 trials	15:11	15:35	1	Returned 1605	1. Paper square with cracker piece in tape hammock, came down immediately and grabbed cracker piece nervously - ate at end of table then came back and ate from raised hopper 2. Rebaited tape hammock, Taco comes to platform and acts like he wants to take cracker piece, but nervous and does not touch it. 3. @15:17 same. 4. @15:21 takes cracker nervous, eats at end of table, comes back to eat from h…
18-Nov-19	MM	3	Taco	Paper square	1.Press_Space_for_food_2.Basic_mag_training_.psyexp program		7	7 trials	11:20	11:34	1	Removed 09:00/Returned 12:20	1. paper square with cracker piece in tape hammock, came to bait on platform and ate food from tape hammock, but did not stay and eat from hopper that was raised; 2. rebaited tape hammock and platform - took both but did not eat from hopper; 3. rebaited tape hammock and platform; walked back up to hopper after having eaten both pieces at far end of table, but did not stick his head in and eat fro…
20-Nov-19	MM	3	Taco	Paper square	1.Press_Space_for_food_2.Basic_mag_training_.psyexp program		8	10 trials	10:52	11:10	1	Removed 09:10/Returned 11:49	1. He took the whole paper square with the cracker... need new paper square that sticks better... 2. made new paper square; successful with pecking the square to get the food and then eating from the raised hopper. (can get food when hopper is lowered) 3. rebaited tape hammock; success 4. rebaited tape hammock; ate from tape and then went into hopper but it didn't look like he took any food; he f…
4-Nov-19	MM	3	Adobo	Hopper Training	1.Press_Space_for_food_2.Basic_mag_training_.psyexp program		1	1	1:30		0	Removed 11:00	baited the table to get him to leace the computer and cords alone; did not go to food hopper but ate from table, raised the hopper every time he picked up a piece of food to acclimate to the sound and associated with food. NOTE: Left TC in aviary 11:30am until 4:30 p.m. on 3 Nov 2019
4-Nov-19	MM	3	Adobo	Hopper Training	1.Press_Space_for_food_2.Basic_mag_training_.psyexp program		1	2	1:31		0		put the crums in a pile infront of the food hopper to get him to go there; raised the hopper when he landed but he didn't take food (Taco is throwing his food dish around)
4-Nov-19	MM	3	Adobo	Hopper Training	1.Press_Space_for_food_2.Basic_mag_training_.psyexp program		1	3	1:34		0		went in and put some bigger crums into the hopper (the hopper has a mix of maintenance diet and goldfish), Adobo came to the table but jumped when the hopper was raised, only ate crums on table
4-Nov-19	MM	3	Adobo	Hopper Training	1.Press_Space_for_food_2.Basic_mag_training_.psyexp program		1	4	1:38		?		put some bigger crums into the hopper
4-Nov-19	MM	3	Adobo	Hopper Training	1.Press_Space_for_food_2.Basic_mag_training_.psyexp program		1	5	1:40		?		put a crum onto the table (he is playing a lot with the screws of the screen and the edges of the table)
4-Nov-19	MM	3	Adobo	Hopper Training	1.Press_Space_for_food_2.Basic_mag_training_.psyexp program		1	6	1:43		0		put the food hopper up and then food on the table, he came down to play with the golden lock on top of the screen and then the screen edges
4-Nov-19	MM	3	Adobo	Hopper Training	1.Press_Space_for_food_2.Basic_mag_training_.psyexp program		1	7	1:45		0		he came for crums in front of the food hopper, on the table
4-Nov-19	MM	3	Adobo	Hopper Training	1.Press_Space_for_food_2.Basic_mag_training_.psyexp program		1	8	1:46		1		he took a crum from the table, and then from within the raised food hopper!
4-Nov-19	MM	3	Adobo	Hopper Training	1.Press_Space_for_food_2.Basic_mag_training_.psyexp program		1	9	1:47		0		he did not come for a crumb, eventually went up to play with the top of the screen
4-Nov-19	MM	3	Adobo	Hopper Training	1.Press_Space_for_food_2.Basic_mag_training_.psyexp program		1	10	1:49		1		he ate a crumb from table, then from the food hopper!
4-Nov-19	MM	3	Adobo	Hopper Training	1.Press_Space_for_food_2.Basic_mag_training_.psyexp program		1	11	1:51		1		I put the crumb right into the hopper and he went and got it, but then dropped it so went back into the hopper for another!
4-Nov-19	MM	3	Adobo	Hopper Training	1.Press_Space_for_food_2.Basic_mag_training_.psyexp program		1	12	1:54		?		pushed the crums into the raised hopper
4-Nov-19	MM	3	Adobo	Hopper Training	1.Press_Space_for_food_2.Basic_mag_training_.psyexp program		1	13	2:03		1		came down after 7 minutes of vocalizing (not alarm calling) and ate from inside the hopper
4-Nov-19	MM	3	Adobo	Hopper Training	1.Press_Space_for_food_2.Basic_mag_training_.psyexp program		1	14	2:19		1		came down for bait and then ate from crums in hopper
4-Nov-19	MM	3	Adobo	Hopper Training	1.Press_Space_for_food_2.Basic_mag_training_.psyexp program		1	15	2:20		1		came down for bait and then ate from crums in hopper
4-Nov-19	MM	3	Adobo	Hopper Training	1.Press_Space_for_food_2.Basic_mag_training_.psyexp program		1	16	2:21		1		ate crums from hopper
4-Nov-19	MM	3	Adobo	Hopper Training	1.Press_Space_for_food_2.Basic_mag_training_.psyexp program		1	17	2:22		-1		did not come up- it is SUPER loud in here with the birds yelling at eachother so I don't think he can hear the hopper
4-Nov-19	MM	3	Adobo	Hopper Training	1.Press_Space_for_food_2.Basic_mag_training_.psyexp program		1	18	2:27		1		I put a crumb into the hopper to try and focus him on the front part of the apparatus as he was playing with the screws on the top of the screen, he came in and ate multiple pieces from the hopper after 8 minutes
4-Nov-19	MM	3	Adobo	Hopper Training	1.Press_Space_for_food_2.Basic_mag_training_.psyexp program		1	19	2:31		1		I put a crumb in the hopper to try and focus him and he came down and ate the crumb and then more from the hopper
4-Nov-19	MM	3	Adobo	Hopper Training	1.Press_Space_for_food_2.Basic_mag_training_.psyexp program		1	20	2:40	14:45	1	Returned 14:45	I put crumbs in the hopper and he came down ate then went to play with the cords at the back; took the apparatus out for the day; I think we should do this more in the morning when the birds are a little more settled, or late afternoon.
5-Nov-19	MM	3	Adobo	Hopper Training	1.Press_Space_for_food_2.Basic_mag_training_.psyexp program		2	21	14:45		1	Removed 12:10	Put bait on table and let him come and eat from hopper a few times; I wasn't sure if I was supposed to record every trial of hopper training because he could go through a lot and other birds didn't seem to have very many; he needs bait every time so it didn't seem like this was starting for criteria; he's more interested in the computer and cords and screen than the table; a couple of times he ca…
5-Nov-19	MM	3	Adobo	Hopper Training	1.Press_Space_for_food_2.Basic_mag_training_.psyexp program		3	26	15:41		1		shood him away from top of screen to focus him on the table
5-Nov-19	MM	3	Adobo	Hopper Training	1.Press_Space_for_food_2.Basic_mag_training_.psyexp program		3	27	15:43		1		shood him away from top of screen to focus him on the table
5-Nov-19	MM	3	Adobo	Hopper Training	1.Press_Space_for_food_2.Basic_mag_training_.psyexp program		3	28	15:44		1		without being baited
5-Nov-19	MM	3	Adobo	Hopper Training	1.Press_Space_for_food_2.Basic_mag_training_.psyexp program		3	29	15:44		1		without being baited
5-Nov-19	MM	3	Adobo	Hopper Training	1.Press_Space_for_food_2.Basic_mag_training_.psyexp program		3	30	15:44		1		without being baited
5-Nov-19	MM	3	Adobo	Hopper Training	1.Press_Space_for_food_2.Basic_mag_training_.psyexp program		3	31	15:47		0		baited; did not take bait but wwnt to top of screen instead
5-Nov-19	MM	3	Adobo	Hopper Training	1.Press_Space_for_food_2.Basic_mag_training_.psyexp program		3	32	15:48		0		not going to the bait
5-Nov-19	MM	3	Adobo	Hopper Training	1.Press_Space_for_food_2.Basic_mag_training_.psyexp program		3	33	15:49		0		not going to the bait
5-Nov-19	MM	3	Adobo	Hopper Training	1.Press_Space_for_food_2.Basic_mag_training_.psyexp program		3	34	15:51		1		went to the hopper 1x (not three)
5-Nov-19	MM	3	Adobo	Hopper Training	1.Press_Space_for_food_2.Basic_mag_training_.psyexp program		3	35	15:52		0		took the bait from table and not in the hopper
5-Nov-19	MM	3	Adobo	Hopper Training	1.Press_Space_for_food_2.Basic_mag_training_.psyexp program		3	36	15:53		1		took the bait from table and one piece of food from hopper
5-Nov-19	MM	3	Adobo	Hopper Training	1.Press_Space_for_food_2.Basic_mag_training_.psyexp program		3	37	15:54		1		took bait and 3 pieces of food
5-Nov-19	MM	3	Adobo	Hopper Training	1.Press_Space_for_food_2.Basic_mag_training_.psyexp program		3	38	15:55		1		raised hopper a second time for him and he took 3 pieces of food
5-Nov-19	MM	3	Adobo	Hopper Training	1.Press_Space_for_food_2.Basic_mag_training_.psyexp program		3	39	15:56		1		raised the hopper a 3rd time and he took 1 piece of food and flew away with it
5-Nov-19	MM	3	Adobo	Hopper Training	1.Press_Space_for_food_2.Basic_mag_training_.psyexp program		3	40	15:56		1		took bait and 3 pieces of food
5-Nov-19	MM	3	Adobo	Hopper Training	1.Press_Space_for_food_2.Basic_mag_training_.psyexp program		3	41	15:57		0		landed back on table so I raised the hopper but he just wnated to play with the computer cords and didn't go to the hopper area
5-Nov-19	MM	3	Adobo	Hopper Training	1.Press_Space_for_food_2.Basic_mag_training_.psyexp program		3	42	15:58		0	Returned 16:00	landed back on the table to peck at the edge and didn't go to the hopper; ending habituation for today and may try to get him to pass criterion tomorrow
6-Nov-19	MM	3	Adobo	Hopper Criterion	1.Press_Space_for_food_2.Basic_mag_training_.psyexp program		1	1	13:02		1	Removed 09:25	He was eating from the lowered hopper before I could start the camera *I want to record this because I wasn't sure on the 5 & 10 seconds having happened in the first few trials because there was a lag between when I pressed the space bar and when the hopper actually raised during this session. Adobo can also just from the lowered hopper which made it difficult to distinguish whether the hopper wa…
6-Nov-19	MM	3	Adobo	Hopper Criterion	1.Press_Space_for_food_2.Basic_mag_training_.psyexp program		1	2			1
6-Nov-19	MM	3	Adobo	Hopper Criterion	1.Press_Space_for_food_2.Basic_mag_training_.psyexp program		1	3			1		Adobo can reach the food without the hopper being raised
6-Nov-19	MM	3	Adobo	Hopper Criterion	1.Press_Space_for_food_2.Basic_mag_training_.psyexp program		1	4			1
6-Nov-19	MM	3	Adobo	Hopper Criterion	1.Press_Space_for_food_2.Basic_mag_training_.psyexp program		1	5			1
6-Nov-19	MM	3	Adobo	Hopper Criterion	1.Press_Space_for_food_2.Basic_mag_training_.psyexp program		1	6			1
6-Nov-19	MM	3	Adobo	Hopper Criterion	1.Press_Space_for_food_2.Basic_mag_training_.psyexp program		1	7			1		He took a break and ate crumbs from around the bottom level of the cart
6-Nov-19	MM	3	Adobo	Hopper Criterion	1.Press_Space_for_food_2.Basic_mag_training_.psyexp program		1	8			1
6-Nov-19	MM	3	Adobo	Hopper Criterion	1.Press_Space_for_food_2.Basic_mag_training_.psyexp program		1	9			1
6-Nov-19	MM	3	Adobo	Hopper Criterion	1.Press_Space_for_food_2.Basic_mag_training_.psyexp program		1	10			1		ate cracker from lowered hopper first
6-Nov-19	MM	3	Adobo	Hopper Criterion	1.Press_Space_for_food_2.Basic_mag_training_.psyexp program		1	11			1		ate cracker from lowered hopper first
6-Nov-19	MM	3	Adobo	Hopper Criterion	1.Press_Space_for_food_2.Basic_mag_training_.psyexp program		1	12			0		went to perch on the tripod then went to table and session started; did not eat and went to perch on camera
6-Nov-19	MM	3	Adobo	Hopper Criterion	1.Press_Space_for_food_2.Basic_mag_training_.psyexp program		1	13			1
6-Nov-19	MM	3	Adobo	Hopper Criterion	1.Press_Space_for_food_2.Basic_mag_training_.psyexp program		1	14			0
6-Nov-19	MM	3	Adobo	Hopper Criterion	1.Press_Space_for_food_2.Basic_mag_training_.psyexp program		1	15			0
6-Nov-19	MM	3	Adobo	Hopper Criterion	1.Press_Space_for_food_2.Basic_mag_training_.psyexp program		1	16			1
6-Nov-19	MM	3	Adobo	Hopper Criterion	1.Press_Space_for_food_2.Basic_mag_training_.psyexp program		1	17			1
6-Nov-19	MM	3	Adobo	Hopper Criterion	1.Press_Space_for_food_2.Basic_mag_training_.psyexp program		1	18			1		playing with the tripod before coming to the table; I am waving my arms at him when he tries to peck at the apparatus
6-Nov-19	MM	3	Adobo	Hopper Criterion	1.Press_Space_for_food_2.Basic_mag_training_.psyexp program		1	19			1
6-Nov-19	MM	3	Adobo	Hopper Criterion	1.Press_Space_for_food_2.Basic_mag_training_.psyexp program		1	20			1		I scored this session twice (because TeamViewer was not responsive and Adobo may have participated in more trials during the session than I kept track of as it was occuring) He did not pass criterion during this session. He got 7/10 during the session, and 7/10 when I scored from the video, but there were extra trials between the original trial 12 and 13 and elsewhere that I think I missed during…
6-Nov-19	MM	3	Adobo	Hopper Criterion	1.Press_Space_for_food_2.Basic_mag_training_.psyexp program		1	21			1		This trial was added upon video review because more trials may have occurred than I was able to keep track of due to TeamViewer not responding to my pressing the space bar. He didn't get it in 5 seconds but he did get it after the hopper was lowered because he can reach into the lowered hopper.
6-Nov-19	MM	3	Adobo	Hopper Criterion	1.Press_Space_for_food_2.Basic_mag_training_.psyexp program		1	22			0		This trial was added upon video review because more trials may have occurred than I was able to keep track of due to TeamViewer not responding to my pressing the space bar.
6-Nov-19	MM	3	Adobo	Hopper Criterion	1.Press_Space_for_food_2.Basic_mag_training_.psyexp program		1	23	13:25	13:30	0	Returned 13:30	This trial was added upon video review because more trials may have occurred than I was able to keep track of due to TeamViewer not responding to my pressing the space bar.
7-Nov-19	MM	3	Adobo	Hopper Criterion	1.Press_Space_for_food_2.Basic_mag_training_.psyexp program		2	24	14:50		1	Removed 12:25	*redo habituation test before moving on; maybe I should talk through the video tomorrow so that it is known when the hopper is up v. down and what he's doing (on the camera, ate cracker when hopper was lowered)?; Because Adobo can get the food when the hopper is lowered, I'm not putting the TS in until the start screen goes away; only had it lowered for 5 seconds between T24 and T25 because I was…
7-Nov-19	MM	3	Adobo	Hopper Criterion	1.Press_Space_for_food_2.Basic_mag_training_.psyexp program		2	25			1
7-Nov-19	MM	3	Adobo	Hopper Criterion	1.Press_Space_for_food_2.Basic_mag_training_.psyexp program		2	26			1
7-Nov-19	MM	3	Adobo	Hopper Criterion	1.Press_Space_for_food_2.Basic_mag_training_.psyexp program		2	27			1
7-Nov-19	MM	3	Adobo	Hopper Criterion	1.Press_Space_for_food_2.Basic_mag_training_.psyexp program		2	28			1
7-Nov-19	MM	3	Adobo	Hopper Criterion	1.Press_Space_for_food_2.Basic_mag_training_.psyexp program		2	29			1
7-Nov-19	MM	3	Adobo	Hopper Criterion	1.Press_Space_for_food_2.Basic_mag_training_.psyexp program		2	30			1		I accidentally pressed the space bar twice because it didn't come up right away at the beginning of this trial so I had to raise it again; he left the platform to play on the bottom shelf for a while after this trial
7-Nov-19	MM	3	Adobo	Hopper Criterion	1.Press_Space_for_food_2.Basic_mag_training_.psyexp program		2	31			0
7-Nov-19	MM	3	Adobo	Hopper Criterion	1.Press_Space_for_food_2.Basic_mag_training_.psyexp program		2	32			1
7-Nov-19	MM	3	Adobo	Hopper Criterion	1.Press_Space_for_food_2.Basic_mag_training_.psyexp program		2	33	15:05		1		I spoke through the whole session and immediately reviewed the video to code it so that I wasn't messing up going back and forth between the TeamViewer and data_TouchScreenTraining sheet. He maybe have gotten crackers in between the sessions and I didn't makes notes of that; can be gotten from video again later if needed. (MM note that was deleted from this cell on 01 July 2020 "9/10 correct" whi…
7-Nov-19	MM	3	Adobo	Hopper Criterion	1.Press_Space_for_food_2.Basic_mag_training_.psyexp program		3	34	15:45		1		I spoke through the whole session and immediately reviewed the video to code it so that I wasn't messing up going back and forth between the TeamViewer and data_TouchScreenTraining sheet. He maybe have gotten crackers in between the sessions and I didn't makes notes of that; can be gotten from video again later if needed.
7-Nov-19	MM	3	Adobo	Hopper Criterion	1.Press_Space_for_food_2.Basic_mag_training_.psyexp program		3	35			1
7-Nov-19	MM	3	Adobo	Hopper Criterion	1.Press_Space_for_food_2.Basic_mag_training_.psyexp program		3	36			1
7-Nov-19	MM	3	Adobo	Hopper Criterion	1.Press_Space_for_food_2.Basic_mag_training_.psyexp program		3	37			1
7-Nov-19	MM	3	Adobo	Hopper Criterion	1.Press_Space_for_food_2.Basic_mag_training_.psyexp program		3	38			1
7-Nov-19	MM	3	Adobo	Hopper Criterion	1.Press_Space_for_food_2.Basic_mag_training_.psyexp program		3	39			1
7-Nov-19	MM	3	Adobo	Hopper Criterion	1.Press_Space_for_food_2.Basic_mag_training_.psyexp program		3	40			1
7-Nov-19	MM	3	Adobo	Hopper Criterion	1.Press_Space_for_food_2.Basic_mag_training_.psyexp program		3	41			1		This trial was given to ensure that Adobo achieved criterion after discrepancies in the first session on 06 November 2019 caused by TeamViewer having a poor connection to the Dell laptop.
7-Nov-19	MM	3	Adobo	Hopper Criterion	1.Press_Space_for_food_2.Basic_mag_training_.psyexp program		3	42			0		This trial was given to ensure that Adobo achieved criterion after discrepancies in the first session on 06 November 2019 caused by TeamViewer having a poor connection to the Dell laptop. He came to the platform bc he dropped his cracker from his perch on top of the touhchscreen; so I opened the hopper because he had landed on the platform and the first few seconds he was just trying to get his l…
7-Nov-19	MM	3	Adobo	Hopper Criterion	1.Press_Space_for_food_2.Basic_mag_training_.psyexp program		3	43	15:48	15:50	1	Returned 15:50	This trial was given to ensure that Adobo achieved criterion after discrepancies in the first session on 06 November 2019 caused by TeamViewer having a poor connection to the Dell laptop.
8-Nov-19	MM	3	Adobo	Tape Hammock	4.Food_Key_Only_2FullControl		1	1			1	Removed 13:15	Made tape hammock and had to bait nearly every trial to get him to look up instead of just going for the hopper. Baited tape hammock.
8-Nov-19	MM	3	Adobo	Tape Hammock	4.Food_Key_Only_2FullControl		1	2			1		Baited tape hammock
8-Nov-19	MM	3	Adobo	Tape Hammock	4.Food_Key_Only_2FullControl		1	3			1		Baited tape hammock
8-Nov-19	MM	3	Adobo	Tape Hammock	4.Food_Key_Only_2FullControl		1	4			0		Baited tape hammock
8-Nov-19	MM	3	Adobo	Tape Hammock	4.Food_Key_Only_2FullControl		1	5			1		Baited tape hammock
8-Nov-19	MM	3	Adobo	Tape Hammock	4.Food_Key_Only_2FullControl		1	6			1		Baited tape hammock
8-Nov-19	MM	3	Adobo	Tape Hammock	4.Food_Key_Only_2FullControl		1	7			1		no bait used, touched tape and I opened the hopper
8-Nov-19	MM	3	Adobo	Tape Hammock	4.Food_Key_Only_2FullControl		1	8			1		Baited tape hammock
8-Nov-19	MM	3	Adobo	Tape Hammock	4.Food_Key_Only_2FullControl		1	9			1		no bait used, touched tape and I opened the hopper
8-Nov-19	MM	3	Adobo	Tape Hammock	4.Food_Key_Only_2FullControl		1	10			1		Baited tape hammock
8-Nov-19	MM	3	Adobo	Tape Hammock	4.Food_Key_Only_2FullControl		1	11			1		Baited tape hammock
8-Nov-19	MM	3	Adobo	Tape Hammock	4.Food_Key_Only_2FullControl		1	12			1		Baited tape hammock
8-Nov-19	MM	3	Adobo	Tape Hammock	4.Food_Key_Only_2FullControl		1	13	14:50		0		no bait used, touched tape and I opened the hopper but he flew up instaed of going to the hopper
8-Nov-19	MM	3	Adobo	Tape Hammock	4.Food_Key_Only_2FullControl		2	14			1		Baited tape hammock
8-Nov-19	MM	3	Adobo	Tape Hammock	4.Food_Key_Only_2FullControl		2	15			1		Baited tape hammock
8-Nov-19	MM	3	Adobo	Tape Hammock	4.Food_Key_Only_2FullControl		2	16			1		Baited tape hammock
8-Nov-19	MM	3	Adobo	Tape Hammock	4.Food_Key_Only_2FullControl		2	17			1		Baited tape hammock
8-Nov-19	MM	3	Adobo	Tape Hammock	4.Food_Key_Only_2FullControl		2	18			1		Baited tape hammock
8-Nov-19	MM	3	Adobo	Tape Hammock	4.Food_Key_Only_2FullControl		2	19			1		Baited tape hammock
8-Nov-19	MM	3	Adobo	Tape Hammock	4.Food_Key_Only_2FullControl		2	20			1		Baited tape hammock
8-Nov-19	MM	3	Adobo	Tape Hammock	4.Food_Key_Only_2FullControl		2	21			1		Baited tape hammock
8-Nov-19	MM	3	Adobo	Tape Hammock	4.Food_Key_Only_2FullControl		2	22			1		Baited tape hammock
8-Nov-19	MM	3	Adobo	Tape Hammock	4.Food_Key_Only_2FullControl		2	23	15:53	15:53	1	Returned 15:53	Baited tape hammock
10-Nov-19	KM	3	Adobo	Paper Square	1.Press_Space_for_food_2.Basic_mag_training_.psyexp program		3	24	9:41		1	Removed 0850	Tape hammock has cracker piece ~2cm long; He goes for it right away and breaks off the top part. I open hopper and he doesn't pay attention initially so I open and close it until he noticed. Used paper square with tape hammock on board for all sessions this day.
10-Nov-19	KM	3	Adobo	Paper Square	1.Press_Space_for_food_2.Basic_mag_training_.psyexp program		3	25			1		Pecking at cracker piece in tape hammock; I open and close hopper until he notices
10-Nov-19	KM	3	Adobo	Paper Square	1.Press_Space_for_food_2.Basic_mag_training_.psyexp program		3	26			1		Pecked at cracker piece, went for hopper right away when I opened it
10-Nov-19	KM	3	Adobo	Paper Square	1.Press_Space_for_food_2.Basic_mag_training_.psyexp program		3	27			-1		Came to platform but just playing on touchscreen
10-Nov-19	KM	3	Adobo	Paper Square	1.Press_Space_for_food_2.Basic_mag_training_.psyexp program		3	27			0		Came down, touched white square, I opened hopper but he hopped up on top of touchscreen instead. End session
10-Nov-19	KM	3	Adobo	Paper Square	1.Press_Space_for_food_2.Basic_mag_training_.psyexp program		4	28	11:02		1		touched which square cracker then immediately ate from hopper
10-Nov-19	KM	3	Adobo	Paper Square	1.Press_Space_for_food_2.Basic_mag_training_.psyexp program		4	29	11:04		1
10-Nov-19	KM	3	Adobo	Paper Square	1.Press_Space_for_food_2.Basic_mag_training_.psyexp program		4	30			1
10-Nov-19	KM	3	Adobo	Paper Square	1.Press_Space_for_food_2.Basic_mag_training_.psyexp program		4	31			1		Had to raise/lower hopper twice to get his attention away from cracker in hammock
10-Nov-19	KM	3	Adobo	Paper Square	1.Press_Space_for_food_2.Basic_mag_training_.psyexp program		4	32			0		still had food in bill from previous touch, so didn't go for hopper
10-Nov-19	KM	3	Adobo	Paper Square	1.Press_Space_for_food_2.Basic_mag_training_.psyexp program		4	33			1
10-Nov-19	KM	3	Adobo	Paper Square	1.Press_Space_for_food_2.Basic_mag_training_.psyexp program		4	34			1
10-Nov-19	KM	3	Adobo	Paper Square	1.Press_Space_for_food_2.Basic_mag_training_.psyexp program		4	35			0		Decreased amount of cracker in hammock so just a few crumbs. Tapped white square, didn't really try to get cracker crumbs out of hammock. Immediately looked in hopper but didn't eat
10-Nov-19	KM	3	Adobo	Paper Square	1.Press_Space_for_food_2.Basic_mag_training_.psyexp program		4	36	11:13		1
10-Nov-19	KM	3	Adobo	Paper Square	1.Press_Space_for_food_2.Basic_mag_training_.psyexp program		4	37			1
10-Nov-19	KM	3	Adobo	Paper Square	1.Press_Space_for_food_2.Basic_mag_training_.psyexp program		4	38			-1	Returned 12:30	Just playing with various things and not going to touch screen
11-Nov-19	MM	3	Adobo	Paper Square	1.Press_Space_for_food_2.Basic_mag_training_.psyexp program		5	39	16:50		1	Removed 12:25/Returned 16:20	He did 15 trials where he pecked the cracker that was inside the tape hammock and then looked for and ate food from the hopper. Kelsey removed most of the cracker for the 16th trial and he proceded to work the same correct way, and then he pecked the white square on the 17th trial and got distracted and did not eat from the hopper.
12-Nov-19	MM	3	Adobo	Paper Square	1.Press_Space_for_food_2.Basic_mag_training_.psyexp program		6	58	15:02		1	Removed 12:05	1. running program 1.Press... with white paper screen without tape hammock. touched white paper square to raise hopper and successfully ate from hopper; 2. successfully touched white square for access to hopper and ate from hopper; 3. successfully touched white square for access to hopper and ate from hopper
12-Nov-19	MM	3	Adobo	Digital Square	4.Food_Key_Only_2FullControl		7	61			1	Returned 15:17	1. running program 4.Food... with digital square and no tape hammock. touched digital square for access to hopper. then proceeded to eat crums from under and around hopper and then mess with the apparatus screen so we ended the session
13-Nov-19	MM	3	Adobo	Digital Square	4.Food_Key_Only_2FullControl		8	62	15:04		0	Removed 12:00	1. could eat out of the hopper (hopper was pretty full from working with Diablo on hopper training); did not respond to digital square so put the paper square on and it messed up the digital square program.
13-Nov-19	MM	3	Adobo	Paper Square	1.Press_Space_for_food_2.Basic_mag_training_.psyexp program		9	Multiple	15:09	15:15	1	Returned 15:46	Touched the paper square a few times for reward, the paper square was ripped so ended up just playing with the paper square and then playing with other aspects of the apparatus before the session was ended. Did not do more than 3 trials. Ended session ~15:15.
14-Nov-19	MM	3	Adobo	Digital Square	4.Food_Key_Only_2FullControl		10	Multiple	7:11	7:26	1	Removed 7:00	I lowered the hopper today and he now can't reach between trials! No paper square or tape hammock with bait used. Adobo knows to touch the screen, but still a little excited by the whole apparatus and wants to perch atop the screen and play with parts of the screen just as much as participate in trials. I keep baiting the table to get him to participate. Ended session at 7:26 because he was singi…
14-Nov-19	MM	3	Adobo	Digital Square	4.Food_Key_Only_2FullControl		11	14 trials	10:46	10:57	1	Returned 10:59	1. Started without tape hammock and he ate leftover pieces he could reach from Taco/Diablo's previous trials.Succeeded; 2. Success. 3. Demonstrated by showing him when he perched on the top of the screen (because he doesn't fly away when I go in), he enjoyed it bc he paid attention and then came to the platform but didn't learn. I showed him again a few times and he got it! He came to the platfor…
15-Nov-19	KM	3	Adobo	White Square Criterion	4.Food_Key_Only_2FullControl		1	1	14:00		1	Removed 1200
15-Nov-19	KM	3	Adobo	White Square Criterion	4.Food_Key_Only_2FullControl		1	2			1
15-Nov-19	KM	3	Adobo	White Square Criterion	4.Food_Key_Only_2FullControl		1	3			1
15-Nov-19	KM	3	Adobo	White Square Criterion	4.Food_Key_Only_2FullControl		1	4			1
15-Nov-19	KM	3	Adobo	White Square Criterion	4.Food_Key_Only_2FullControl		1	5			1
15-Nov-19	KM	3	Adobo	White Square Criterion	4.Food_Key_Only_2FullControl		1	6			1
15-Nov-19	KM	3	Adobo	White Square Criterion	4.Food_Key_Only_2FullControl		1	7			1
15-Nov-19	KM	3	Adobo	White Square Criterion	4.Food_Key_Only_2FullControl		1	8			1
15-Nov-19	KM	3	Adobo	White Square Criterion	4.Food_Key_Only_2FullControl		1	9			1
15-Nov-19	KM	3	Adobo	White Square Criterion	4.Food_Key_Only_2FullControl		1	10			1
15-Nov-19	KM	3	Adobo	White Square Criterion	4.Food_Key_Only_2FullControl		1	11			1
15-Nov-19	KM	3	Adobo	White Square Criterion	4.Food_Key_Only_2FullControl		1	12			1
15-Nov-19	KM	3	Adobo	White Square Criterion	4.Food_Key_Only_2FullControl		1	13			1
15-Nov-19	KM	3	Adobo	White Square Criterion	4.Food_Key_Only_2FullControl		1	14			1		Grackles alarm calling about peregrine falcon on roof; waved arms to flush falcon, baited table
15-Nov-19	KM	3	Adobo	White Square Criterion	4.Food_Key_Only_2FullControl		1	15			-1		Not focused, baited platform he took bait but did not touch screen, end session
15-Nov-19	KM	3	Adobo	White Square Criterion	4.Food_Key_Only_2FullControl		2	15	15:18		1
15-Nov-19	KM	3	Adobo	White Square Criterion	4.Food_Key_Only_2FullControl		2	16			1
15-Nov-19	KM	3	Adobo	White Square Criterion	4.Food_Key_Only_2FullControl		2	17			1
15-Nov-19	KM	3	Adobo	White Square Criterion	4.Food_Key_Only_2FullControl		2	18			1
15-Nov-19	KM	3	Adobo	White Square Criterion	4.Food_Key_Only_2FullControl		2	19			1
15-Nov-19	KM	3	Adobo	White Square Criterion	4.Food_Key_Only_2FullControl		2	20			1	Returned 1520
8-Dec-19	KM	3	Adobo	White Square Criterion	4.Food_Key_Only_2FullControl		3	21	15:00	15:20	0	Removed 1200 / Returned 1600	Refreshing Adobo on white square so he interacts more with Causal programs. He did not touch digital square once! Playing with everything else, and looking for freebies around hopper
9-Dec-19	KM	3	Adobo	Tape Hammock	4.Food_Key_Only_2FullControl		4	22	10:50	11:20	1	Removed 0900	Started with tape hammock and cracker piece to remind him to touch the white square. Touches cracker piece a lot, and looks in hopper as soon as I raise it.
9-Dec-19	KM	3	Adobo	Digital Square	4.Food_Key_Only_2FullControl		5	23	12:20	12:35	1	Returned 1235	Super in to touching the digital white square now, and does so incessantly
10-Dec-19	MM	3	Adobo	Digital Square	4.Food_Key_Only_2FullControl		6	24	14:56	15:26	1	Removed 12:15/Returned 15:28	getting white square to do something while we wait for psychopy programs for causal cognition to be ready
8-Nov-19	MM	3	Diablo	Hopper Training	none		1	1	10:36	11:00	1	Removed 09:15/Returned 12:28	Put TS in aviary for first time with goldfish on platform and in hopper (computer not connected). [1] Went to the platform scaredily within 1 minute and stood there looking at the cracker feast (~1.5 goldfish worth of crumbs). Picked from the pile furthest away from hopper/TS and looked comfortable eating from the platform. Flew up to perch after eating 3/4 of the crums that were on the platform.…
10-Nov-19	KM	3	Diablo	Hopper Training	1.Press_Space_for_food_2.Basic_mag_training_.psyexp program		2	2	13:32		0	Removed 11:20 / Returned 15:20	Cracker pieces in line on platform from hopper to edge. Came to platform right away, got scared and flew off when I moved the hopper. 13:38 came down again, jumped/flew off when I moved the hopper. 13:42 he comes back to platform, I let him eat 2 freebie cracker pieces before I moved the hopper and he flew off scared. Came back at 13:57, did not want to walk too close to hopper for food. Flew off…
11-Nov-19	MM	3	Diablo	Hopper Training	1.Press_Space_for_food_2.Basic_mag_training_.psyexp program		3	3	15:55		0	Removed 12:25	1. Flew off when I raised the hopper; 2. Left hopper in raised position, he looks interested so I haven't rebaited. He everually came down and ate free crackers from the platform. 3. Put cracker pieces only inside the top of the hopper (no more on platform), and the hopper continues to be in the raised position. Put a cracker on the platfrom to draw him to it. Lowered and raised the hopper to try…
12-Nov-19	MM	3	Diablo	Hopper Training	1.Press_Space_for_food_2.Basic_mag_training_.psyexp program		4	6	15:40	16:00	0	Removed 12:05/Returned 16:05	1. crackers put in to overflow raised hopper into upper part of hopper. no bait on platform. Added even more crumbs into hopper and onto platform after he didn't come down for 10 minutes. Came down after 14 minutes to the platform and flashed his tail feathers a few times (spread the tail out) then flew back up to a perch. Did not eat any crumbs. Came back down afer 18 minutes and flashed his tai…
13-Nov-19	MM	3	Diablo	Hopper Training	1.Press_Space_for_food_2.Basic_mag_training_.psyexp program		5	6	13:55	14:28	1	Removed 12:00	1. took bait cracker after about 1 minute and ate at water tub. Did not go to hopper. 2. Baited platform near hopper. Came immediately ate took bait and ate crums from platform and took crumb from within hopper then went to drink. 3. Came back up to platform before going to perch. Baited in front of hopper when he started to fly from front to rear perch on the open side of the aviary. Took bait b…
13-Nov-19	MM	3	Diablo	Hopper Training	1.Press_Space_for_food_2.Basic_mag_training_.psyexp program		6	12	15:49	15:54	0	Returned 15:56	1. Baited table, came and took bait and did not put head in hopper; Added big pieces to inside hopper (my computer is about to die, so I'm just trying to get his head in there today); 2. Came and ate a piece and flew off with it immediately. Session ended at 3:54 before computer at 3% and going to sleep.
14-Nov-19	MM	3	Diablo	Hopper Training	1.Press_Space_for_food_2.Basic_mag_training_.psyexp program		7	14	8:14	8:24	1	Removed 06:30	Came to table right away but flew off a couple of times. Baiting table and have big cracker pieces in the top of the hopper that can't fit down the hole. 1-2. Coming to table for bait but not going in the hopper. Went to hopper for a big piece without taking bait that was on edge. 3. Added more big pieces inside hopper and he came down right away to eat them but quickly ran off to his water tub t…
14-Nov-19	MM	3	Diablo	Hopper Training	1.Press_Space_for_food_2.Basic_mag_training_.psyexp program		8	19	9:45	10:20	1	Returned 10:22	DACT still in here cleaning at 9:40 but I needed to start again. 1. Came to table for bait and ate a piece from the hopper! Hopper has 3-4 crackers in pieces too big to go down the hopper hole. 2. I did not rebait and he came back within a minute for another big cracker piece. 3. I did not rebait and he came back up and took another piece and I lowered the hopper while he was still on the platfor…
15-Nov-19	KM	3	Diablo	Hopper Training	1.Press_Space_for_food_2.Basic_mag_training_.psyexp program		9	Multiple	10:35	11:05	0	Removed 0900	Baited platform right in front of hopper and big pieces in hopper; came to platform 7x but flew off immediately when I moved the hopper. On the 8th visit, he started when I moved the hopper the first time but did not leave the platform. Then I moved the hopper again and he flew to the perch
15-Nov-19	KM	3	Diablo	Hopper Training	1.Press_Space_for_food_2.Basic_mag_training_.psyexp program		10	Multiple	11:30	11:50	0	Returned 12:15	More bait on platform in front of hopper, big pieces in hopper. 1. Came down almost immediately, flew off as soon as I moved hopper. 2. Same. 3. He flew down right as I was moving it and he sort of skimmed the platform and went right back to the perch. 4. Came to platform, I raised hopper and he started but ate 2 crumbs before I lowered hopper and flew off. 5. Came back, flew off immediately when…
17-Nov-19	KM	3	Diablo	Hopper Training	1.Press_Space_for_food_2.Basic_mag_training_.psyexp program		11	Multiple	13:58	14:40	0	Removed 1205	Trail of cracker pieces from hopper to end of platform. He's bouncing between the back two perches alarm calling. 1. came to platform after 4 min, took cracker but flew off scared when I raised hopper. 2. Came back to platform at 14:08, did the same thing. 3. 14:20 Same. 4. 14:30 same. 5. 14:40 same.
17-Nov-19	KM	3	Diablo	Hopper Training	1.Press_Space_for_food_2.Basic_mag_training_.psyexp program		12	Multiple	15:38	16:05	-1	Returned 1605	Lots of cracker crumbs on platform. Raised and lowered the hopper quite a few times when he was not on the platform to habituate him more to the sound. But he did not come down.
18-Nov-19	AS	3	Diablo	Hopper Training	1.Press_Space_for_food_2.Basic_mag_training_.psyexp program		13	Multiple	13:26	14:00	0	Removed XX; Returned 14:15	Kelsey and Maggie were banding a new female during the first 10 min. and so he was rather preoccupied; MM: Came down a few times and was not concerned with the hopper sound but did not eat from hopper
20-Nov-19	AS	3	Diablo	Hopper Training	1.Press_Space_for_food_2.Basic_mag_training_.psyexp program		14	Multiple	12:16	13:01	1	Returned 13:05	Placed a crushed up goldfish at the opening to the hopper to convince him to come down; is coming down comfortably but is still scared of the noise of the hopper; 12:20 he came down and took a piece of cracker while I was trigerring the hopper up and down; 12:23 was comfortable enough to stay on the table and nibble at the crackers while I was triggering the hopper (still scared but not enough to…
21-Nov-19	MM	3	Diablo	Hopper Training	1.Press_Space_for_food_2.Basic_mag_training_.psyexp program		15	Multiple	15:22	15:48	1	Removed 12:50/Returned 15:51	1. Put 3 big pieces inside top of hopper and did not bait table. Came to table once and I did not raise the hopper and he flew off. 2. Did not rebait. Came to table again and I raised the hopper and he flew off without giong to the hopper. Can see that there are big piieces in the hopper. 3. Did not rebait. Came to platform and I raised hopper and he flew off. 4. Came to platform and I raised the…
22-Nov-19	MM	3	Diablo	Hopper Training	1.Press_Space_for_food_2.Basic_mag_training_.psyexp program		16	Multiple	15:23	14:10	1	Removed 12:10/ Returned 14:10	1. Baited inside hopper but he did not come down; baited platform after 3 mins. Baited middle of platform at 5 mins. Came for bait in middle of platform and I raised the hopper when he landed, he jumped a bit but continued to take the bait, left table, returned to platform for bait that was closer to hopper and did not eat from hopper before going to water tub. 2. Baited platform. Raised hopper w…
24-Nov-19	MM	3	Diablo	Hopper Training	1.Press_Space_for_food_2.Basic_mag_training_.psyexp program		17	Multiple	14:45	15:17	1	Removed 12:00	1. Baited inside top of hopper but not platform; took bait but no food from within hopper. Did not jump at raised hopper noise. 2. Baited inside top of hopper; Did not jump at sound of raised hopper but was very scared to take bait that was at the back of the top of the hopper. Ate from within hopper!. 3. Baited inside top of hopper. Ate only from top of hopper. Again no flinching at sound of rai…
24-Nov-19	MM	3	Diablo	Hopper Training	1.Press_Space_for_food_2.Basic_mag_training_.psyexp program		18	Multiple	15:38	15:52	1	Returned 15:53	1. Baited inside top of hopper and not platform; came down right away and ate from top of hopper. Still scared to put head inside hole. Burst off of the platform when I lowered the hopper. 2. Baited top of hopper at back; came down immediately and was scared by the hopper because I raised it when he was closer. He stayed on the platform after taking the bait but left without taking pieces from wi…
25-Nov-19	MM	3	Diablo	Hopper Training	1.Press_Space_for_food_2.Basic_mag_training_.psyexp program		19	Multiple	14:30	14:49	1	Removed 12:20	1. No bait added because I need to get him ready to pass hopper training criterion on camera. He came to the platform a couple of times before the program was responsive but then did not eat from the hopper once it was raised. Flying from back to front chirping in his aviary, after 8 minutes came to the platform and ate from the raised hopper (he's still not very good at getting pieces of food ev…
25-Nov-19	MM	3	Diablo	Hopper Criterion	1.Press_Space_for_food_2.Basic_mag_training_.psyexp program		1	1	15:17		1
25-Nov-19	MM	3	Diablo	Hopper Criterion	1.Press_Space_for_food_2.Basic_mag_training_.psyexp program		1	2	15:18		1
25-Nov-19	MM	3	Diablo	Hopper Criterion	1.Press_Space_for_food_2.Basic_mag_training_.psyexp program		1	3	15:19		-1
25-Nov-19	MM	3	Diablo	Hopper Criterion	1.Press_Space_for_food_2.Basic_mag_training_.psyexp program		1	3	15:21		1
25-Nov-19	MM	3	Diablo	Hopper Criterion	1.Press_Space_for_food_2.Basic_mag_training_.psyexp program		1	4	15:21		-1
25-Nov-19	MM	3	Diablo	Hopper Criterion	1.Press_Space_for_food_2.Basic_mag_training_.psyexp program		1	4	15:22		-1
25-Nov-19	MM	3	Diablo	Hopper Criterion	1.Press_Space_for_food_2.Basic_mag_training_.psyexp program		1	4	15:23		1
25-Nov-19	MM	3	Diablo	Hopper Criterion	1.Press_Space_for_food_2.Basic_mag_training_.psyexp program		1	5	15:24		-1
25-Nov-19	MM	3	Diablo	Hopper Criterion	1.Press_Space_for_food_2.Basic_mag_training_.psyexp program		1	5	15:24		1
25-Nov-19	MM	3	Diablo	Hopper Criterion	1.Press_Space_for_food_2.Basic_mag_training_.psyexp program		1	6	15:25		-1	Returned 15:30	Ended session because my cmoputer was about to turn off and he was taking a bath.
26-Nov-19	MM	3	Diablo	Hopper Criterion	1.Press_Space_for_food_2.Basic_mag_training_.psyexp program		2	6	15:31		1	Revmoed 12:25
26-Nov-19	MM	3	Diablo	Hopper Criterion	1.Press_Space_for_food_2.Basic_mag_training_.psyexp program		2	7	15:33		1
26-Nov-19	MM	3	Diablo	Hopper Criterion	1.Press_Space_for_food_2.Basic_mag_training_.psyexp program		2	8	15:34		1
26-Nov-19	MM	3	Diablo	Hopper Criterion	1.Press_Space_for_food_2.Basic_mag_training_.psyexp program		2	9	15:35		1
26-Nov-19	MM	3	Diablo	Hopper Criterion	1.Press_Space_for_food_2.Basic_mag_training_.psyexp program		2	10	15:36		1
26-Nov-19	MM	3	Diablo	Hopper Criterion	1.Press_Space_for_food_2.Basic_mag_training_.psyexp program		2	11	15:37		1
26-Nov-19	MM	3	Diablo	Hopper Criterion	1.Press_Space_for_food_2.Basic_mag_training_.psyexp program		2	12	15:38		1
26-Nov-19	MM	3	Diablo	Hopper Criterion	1.Press_Space_for_food_2.Basic_mag_training_.psyexp program		2	13	15:40		1		Ended session to restock hopper
26-Nov-19	MM	3	Diablo	Hopper Criterion	1.Press_Space_for_food_2.Basic_mag_training_.psyexp program		3	14	16:03		1
26-Nov-19	MM	3	Diablo	Hopper Criterion	1.Press_Space_for_food_2.Basic_mag_training_.psyexp program		3	15	16:04		1
26-Nov-19	MM	3	Diablo	Hopper Criterion	1.Press_Space_for_food_2.Basic_mag_training_.psyexp program		3	16	16:05		1
26-Nov-19	MM	3	Diablo	Hopper Criterion	1.Press_Space_for_food_2.Basic_mag_training_.psyexp program		3	17	16:05		1
26-Nov-19	MM	3	Diablo	Hopper Criterion	1.Press_Space_for_food_2.Basic_mag_training_.psyexp program		3	18	16:06		1
26-Nov-19	MM	3	Diablo	Hopper Criterion	1.Press_Space_for_food_2.Basic_mag_training_.psyexp program		3	19	16:07		1
26-Nov-19	MM	3	Diablo	Hopper Criterion	1.Press_Space_for_food_2.Basic_mag_training_.psyexp program		3	20	16:09		1	Returned 16:11
27-Nov-19	MM	3	Diablo	Tape Hammock	1.Press_Space_for_food_2.Basic_mag_training_.psyexp program		1	1	15:31	15:49	0	Removed 13:20/ Returned 15:51	1. tape hammock baited; added more bait at 5 mins. He came to the platform twice but did not go to the screen. Took big cracker and then was scared when hopper raised. Did not eat from hopper. Took food to tub and ate it and then took a bath.
28-Nov-19	MM	3	Diablo	Tape Hammock	1.Press_Space_for_food_2.Basic_mag_training_.psyexp program		2	2	10:25	10:50	1	Removed 9:30	1. Took bait and flew off of platform. Came back to platform and ate from hopper. 2. Took bait and stayed on platform and ate from raised hopper. 3. Took bait and looked around the paper square and the hopper after the hopper was raised (maybe wondering why him taking food made it come up). Did not eat from the hopper. Returned to platform within 1 minute and ate from the hopper. 4. Took bait and…
28-Nov-19	MM	3	Diablo	Tape Hammock	1.Press_Space_for_food_2.Basic_mag_training_.psyexp program		3	11	11:08	11:32	1	Returned 11:38	1. took bait from tape hammock and ate from hopper. 2. Took bait from tape hammock and did not eat from hopper. 3. taped over bait in hammock. it worked! He pecked at it and then ate from the hopper. 4. Pecked taped over bait and then ate frmo raised hopper. 5. Did not raise hopper until he packed at the baited tape. He ate from the hopper. 6. (going in between trials and adding cracker pieces to…
29-Nov-19	MM	3	Diablo	Tape Hammock	1.Press_Space_for_food_2.Basic_mag_training_.psyexp program		4	21	11:11	11:31	1	Removed 10:00	1. Pecked at taped over baited white square and then ate from raised hopper. 2. Stuck his head into the hopper first, and then pecked the tape-covered bait and ate from the raised hopper. 3. Stuck his head in the hopper first, and then pecked the tape-covered bait and ate from the raised hopper. 4. I did not rebait inside the back of the hopper and he came to the platform, pecked the tape around …
29-Nov-19	MM	3	Diablo	Tape Hammock	1.Press_Space_for_food_2.Basic_mag_training_.psyexp program		5	27	12:00	12:23	1	Returned 12:25	1. Ate some crumbs off of the platform first and then pecked the taped over bait on the paper white square and ate from the raised hopper. 2. Came to the platform and pecked the baited food for the hopper to raise and ate from hopper. 3. Did not leave the platform and kept pecking the taped over bait until the hopper raised. 4. Pecked bait food for hopper raising but seemed to have trouble gettin…
1-Dec-19	KM	3	Diablo	Tape Hammock	1.Press_Space_for_food_2.Basic_mag_training_.psyexp program		6	3 trials	14:00	14:30	0	Removed 1200	1. Baited platform with crumb after he didn't come down within 3min. 2. Added a bunch more bait to the platform after 10min, he came down right away for it. Looked like he wanted to touch the white square several times, but seemed nervous and went to water. 3. Came back to the platform at 14:27 and grabbed a freebie inside the hopper very nervously, went to water immediately
1-Dec-19	KM	3	Diablo	Tape Hammock	1.Press_Space_for_food_2.Basic_mag_training_.psyexp program		7	2 trials	15:26	15:39	1		1. Came to platform right away with no bait on table, looked nervous at square for a few minutes. Touched it gently and was a little jumpy when I raised the hopper but ate from it. Touched it again less gently, and jumped off platform when I raised hopper. 2. 15:32 came to platform and pecked square and ate from hopper pretty comfortably many times. Time to try with cracker piece removed
1-Dec-19	KM	3	Diablo	Paper Square	1.Press_Space_for_food_2.Basic_mag_training_.psyexp program		1	3 trials	15:39	16:00	1	Returned 1600	1. Came to platform right away, hesitantly pecked white square then ate from hopper. Pecked white square 2x more but each time looked in hopper and did not eat anything even though it defintely has food in it. 2. 1544 he is back and pecks at white square more times. Better at actually taking food from hopper this time, but still seems confused/uncomfortable. 3. Came back at 1555 and pecked screen…
2-Dec-19	MM	3	Diablo	Paper Square	1.Press_Space_for_food_2.Basic_mag_training_.psyexp program		2	4	10:28	10:45	1	Removed 9:10	1. I had opened the wrong program and the food hopper was raising and lowering on it's own. Restarted correct program. Baited platform after 5 minutes of Diablo not coming down. He came and pecked the paper square and then took one cracker from the hopper and left the platform. 2. After 5 mins I went in and added food to the back of the food hopper bin - trial 2-15 he just stayed on the platform …
2-Dec-19	MM	3	Diablo	Digital Square	4.Food_Key_Only_2FullControl		1	1	11:23	11:46	1	Returned 11:48	1. He spent close to 10 minutes looking at the square on the screen and into the hopper without touching the screen. I baited the platform when he left it and he came back for 3 minutes before leaving the platform again. Taped a piece of cracker on top of square at 18 mins. Added food to back of hopper when he didn't come down straight away. Came down and did 10 trials without leaving the platfor…
3-Dec-19	KM	3	Diablo	Digital Square	4.Food_Key_Only_2FullControl		2	1 trial	14:34	14:39	-1	Removed 1200	1. Came down and looked at digital square, but did not touch. looked for crumbs then left platform. Stepping him back to paper square.
3-Dec-19	KM	3	Diablo	Paper Square	1.Press_Space_for_food_2.Basic_mag_training_.psyexp program		3	2 trials	14:39	14:49	1		1. Put small bait piece on platform, he came down immed. Again looked at paper square for a bit but did not touch. 2. After 5min I put a small cracker piece on paper square. He came down and got it, then ate from hopper, then peck square and ate from hopper for the next 5min. Went to water after. Switched to digital square to see if he'd transfer now.
3-Dec-19	KM	3	Diablo	Digital Square	4.Food_Key_Only_2FullControl		3	2 trials	14:49	14:59	1		1. Came down immediately, very lightly touched white square, jumped when hopper came up but ate from hopper. Then just looked at white square for a minute and went to water. 2. 14:57 Came down again briefly, looked at digital square but did not touch screen
3-Dec-19	KM	3	Diablo	Digital Square	4.Food_Key_Only_2FullControl		4	3 trials	15:33	16:00	1	Returned 1600	1. Came down after 1min, looked at screen for a minute then went to water, had bath time. 2. 15:47 Baited table, he came down immed. 2x he touched digital white square then looked in hopper but didn't eat. 3rd time he touched digital white square and did take food from hopper. Then went to perch. 3. 15:52 came to platform, touched digital square but was jumpy and flew to perch when hopper came up…
4-Dec-19	MM	3	Diablo	Digital Square	4.Food_Key_Only_2FullControl		5	10 trials	11:13	11:23	1	Removed 10:00	1. Came down and pecked square for food after 2 mins. 2. pecked square again for food without leaving platform. 3. Pecked square again for food without leaving platform. 4. Pecked square again for food without leaving platform. 5. Pecked square again for food without leaving platform. [on trial 4 and 5 he did not get food - he seems to like pecking the square though!] 6. Pecked square to raise ho…
4-Dec-19	MM	3	Diablo	White Square Criterion	4.Food_Key_Only_2FullControl		1	1	12:39		0
4-Dec-19	MM	3	Diablo	White Square Criterion	4.Food_Key_Only_2FullControl		1	2	12:41		1
4-Dec-19	MM	3	Diablo	White Square Criterion	4.Food_Key_Only_2FullControl		1	3	12:41		1
4-Dec-19	MM	3	Diablo	White Square Criterion	4.Food_Key_Only_2FullControl		1	4	12:42		0
4-Dec-19	MM	3	Diablo	White Square Criterion	4.Food_Key_Only_2FullControl		1	5	12:42		0
4-Dec-19	MM	3	Diablo	White Square Criterion	4.Food_Key_Only_2FullControl		1	6	12:42		0
4-Dec-19	MM	3	Diablo	White Square Criterion	4.Food_Key_Only_2FullControl		1	7	12:43		0
4-Dec-19	MM	3	Diablo	White Square Criterion	4.Food_Key_Only_2FullControl		1	8	12:43		1
4-Dec-19	MM	3	Diablo	White Square Criterion	4.Food_Key_Only_2FullControl		1	9	12:43		0
4-Dec-19	MM	3	Diablo	White Square Criterion	4.Food_Key_Only_2FullControl		1	10	12:44		0
4-Dec-19	MM	3	Diablo	White Square Criterion	4.Food_Key_Only_2FullControl		1	11	12:45		0
4-Dec-19	MM	3	Diablo	White Square Criterion	4.Food_Key_Only_2FullControl		1	12	12:45		1
4-Dec-19	MM	3	Diablo	White Square Criterion	4.Food_Key_Only_2FullControl		1	13	12:45		1
4-Dec-19	MM	3	Diablo	White Square Criterion	4.Food_Key_Only_2FullControl		1	14	12:45		1
4-Dec-19	MM	3	Diablo	White Square Criterion	4.Food_Key_Only_2FullControl		1	15	12:46		0
4-Dec-19	MM	3	Diablo	White Square Criterion	4.Food_Key_Only_2FullControl		1	16	12:46		0
4-Dec-19	MM	3	Diablo	White Square Criterion	4.Food_Key_Only_2FullControl		1	17	12:46		0
4-Dec-19	MM	3	Diablo	White Square Criterion	4.Food_Key_Only_2FullControl		1	18	12:46		0
4-Dec-19	MM	3	Diablo	White Square Criterion	4.Food_Key_Only_2FullControl		1	19	12:47		0
4-Dec-19	MM	3	Diablo	White Square Criterion	4.Food_Key_Only_2FullControl		1	20	12:47		0
4-Dec-19	MM	3	Diablo	White Square Criterion	4.Food_Key_Only_2FullControl		1	21	12:48		0
4-Dec-19	MM	3	Diablo	White Square Criterion	4.Food_Key_Only_2FullControl		1	22	-		-1	Returned 13:38	Someone from facilities walked behind aviary and he was flying back and forth erratically in his aviary so I ended the session
5-Dec-19	MM	3	Diablo	Digital Square	4.Food_Key_Only_2FullControl		6	18 trials	14:30	14:50	1	Removed 12:45	1. Did not eat from hopper in 5 seconds, but did eat from hopper. 2. Did not eat from hopper within 5 seconds; I lowered the hopper to get his attention before he left the platform 3. He did not eat from hopper within 5 seconds and left the platform before it was lowered. 4. I went in and filled the hopper with more cracker pieces after he didn't come back to the platform for 5 mins. Ate from the…
5-Dec-19	MM	3	Diablo	White Square Criterion	4.Food_Key_Only_2FullControl		2	22	15:25		1
5-Dec-19	MM	3	Diablo	White Square Criterion	4.Food_Key_Only_2FullControl		2	23			1
5-Dec-19	MM	3	Diablo	White Square Criterion	4.Food_Key_Only_2FullControl		2	24			1
5-Dec-19	MM	3	Diablo	White Square Criterion	4.Food_Key_Only_2FullControl		2	25			1
5-Dec-19	MM	3	Diablo	White Square Criterion	4.Food_Key_Only_2FullControl		2	26			1
5-Dec-19	MM	3	Diablo	White Square Criterion	4.Food_Key_Only_2FullControl		2	27			1
5-Dec-19	MM	3	Diablo	White Square Criterion	4.Food_Key_Only_2FullControl		2	28			1
5-Dec-19	MM	3	Diablo	White Square Criterion	4.Food_Key_Only_2FullControl		2	29			1
5-Dec-19	MM	3	Diablo	White Square Criterion	4.Food_Key_Only_2FullControl		2	30			0
5-Dec-19	MM	3	Diablo	White Square Criterion	4.Food_Key_Only_2FullControl		2	31			1
5-Dec-19	MM	3	Diablo	White Square Criterion	4.Food_Key_Only_2FullControl		2	32			1
5-Dec-19	MM	3	Diablo	White Square Criterion	4.Food_Key_Only_2FullControl		2	33			0
5-Dec-19	MM	3	Diablo	White Square Criterion	4.Food_Key_Only_2FullControl		2	34	15:29		1
5-Dec-19	MM	3	Diablo	White Square Criterion	4.Food_Key_Only_2FullControl		2	35			1
5-Dec-19	MM	3	Diablo	White Square Criterion	4.Food_Key_Only_2FullControl		2	36			1
5-Dec-19	MM	3	Diablo	White Square Criterion	4.Food_Key_Only_2FullControl		2	37			0
5-Dec-19	MM	3	Diablo	White Square Criterion	4.Food_Key_Only_2FullControl		2	38			1
5-Dec-19	MM	3	Diablo	White Square Criterion	4.Food_Key_Only_2FullControl		2	39			1
5-Dec-19	MM	3	Diablo	White Square Criterion	4.Food_Key_Only_2FullControl		2	40			1
5-Dec-19	MM	3	Diablo	White Square Criterion	4.Food_Key_Only_2FullControl		2	41	15:34		1
5-Dec-19	MM	3	Diablo	White Square Criterion	4.Food_Key_Only_2FullControl		2	42			1
5-Dec-19	MM	3	Diablo	White Square Criterion	4.Food_Key_Only_2FullControl		2	43			1
5-Dec-19	MM	3	Diablo	White Square Criterion	4.Food_Key_Only_2FullControl		2	44			1
5-Dec-19	MM	3	Diablo	White Square Criterion	4.Food_Key_Only_2FullControl		2	45			1
5-Dec-19	MM	3	Diablo	White Square Criterion	4.Food_Key_Only_2FullControl		2	46			1
5-Dec-19	MM	3	Diablo	White Square Criterion	4.Food_Key_Only_2FullControl		2	47	15:37		1
5-Dec-19	MM	3	Diablo	White Square Criterion	4.Food_Key_Only_2FullControl		2	48			1
5-Dec-19	MM	3	Diablo	White Square Criterion	4.Food_Key_Only_2FullControl		2	49			1
5-Dec-19	MM	3	Diablo	White Square Criterion	4.Food_Key_Only_2FullControl		2	50			0	Returned 15:41
1-Dec-19	KM	3	Burrito	Hopper Training	1.Press_Space_for_food_2.Basic_mag_training_.psyexp program		1	Multiple	13:40	14:00	1	Removed 1200	13:35: Comfortable sticking head in hopper to get food. NOTE: 29 Nov 2019=Put broken touchscreen in aviary with Burrito overnight. 30 Nov 2019=Broken touchscreen remained in aviary with Burrito overnight because no testing occurred on Saturday. 1. Only a little jumpy when I raise and lower the hopper, even when his head is right next to it. But too busy looking at himself in the screen to try to …
1-Dec-19	KM	3	Burrito	Hopper Training	1.Press_Space_for_food_2.Basic_mag_training_.psyexp program		2	Multiple	15:05	15:25	1	Returned 1530	1. for 4 min he is on platform looking at himself in screen and sticking his head in hopper when I raise it. Definitely seems like he is starting to link noise with food availability because he'll come back to look in hopper after I raise it if he is a few steps away. 2. 1512 he comes to platform and eats from hopper almost every time I raise it, even when he is not looking at it. 3. 1518 he gets…
2-Dec-19	MM	3	Burrito	Hopper Training	1.Press_Space_for_food_2.Basic_mag_training_.psyexp program		3	Multiple	11:56	12:00	1	Removed 9:10	1-5 Ate multiple times from the hopper immediately. Not scared of noise at all.
2-Dec-19	MM	3	Burrito	Hopper Criterion	1.Press_Space_for_food_2.Basic_mag_training_.psyexp program		1	1	12:20		-1
2-Dec-19	MM	3	Burrito	Hopper Criterion	1.Press_Space_for_food_2.Basic_mag_training_.psyexp program		1	1	12:20		0
2-Dec-19	MM	3	Burrito	Hopper Criterion	1.Press_Space_for_food_2.Basic_mag_training_.psyexp program		1	2			1
2-Dec-19	MM	3	Burrito	Hopper Criterion	1.Press_Space_for_food_2.Basic_mag_training_.psyexp program		1	3			1
2-Dec-19	MM	3	Burrito	Hopper Criterion	1.Press_Space_for_food_2.Basic_mag_training_.psyexp program		1	4			1
2-Dec-19	MM	3	Burrito	Hopper Criterion	1.Press_Space_for_food_2.Basic_mag_training_.psyexp program		1	5			1
2-Dec-19	MM	3	Burrito	Hopper Criterion	1.Press_Space_for_food_2.Basic_mag_training_.psyexp program		1	6			1
2-Dec-19	MM	3	Burrito	Hopper Criterion	1.Press_Space_for_food_2.Basic_mag_training_.psyexp program		1	7			1
2-Dec-19	MM	3	Burrito	Hopper Criterion	1.Press_Space_for_food_2.Basic_mag_training_.psyexp program		1	8			1
2-Dec-19	MM	3	Burrito	Hopper Criterion	1.Press_Space_for_food_2.Basic_mag_training_.psyexp program		1	9			1
2-Dec-19	MM	3	Burrito	Hopper Criterion	1.Press_Space_for_food_2.Basic_mag_training_.psyexp program		1	10			1
2-Dec-19	MM	3	Burrito	Hopper Criterion	1.Press_Space_for_food_2.Basic_mag_training_.psyexp program		1	11			1
2-Dec-19	MM	3	Burrito	Hopper Criterion	1.Press_Space_for_food_2.Basic_mag_training_.psyexp program		1	12			1
2-Dec-19	MM	3	Burrito	Hopper Criterion	1.Press_Space_for_food_2.Basic_mag_training_.psyexp program		1	13			1
2-Dec-19	MM	3	Burrito	Hopper Criterion	1.Press_Space_for_food_2.Basic_mag_training_.psyexp program		1	14			1
2-Dec-19	MM	3	Burrito	Hopper Criterion	1.Press_Space_for_food_2.Basic_mag_training_.psyexp program		1	15			1
2-Dec-19	MM	3	Burrito	Hopper Criterion	1.Press_Space_for_food_2.Basic_mag_training_.psyexp program		1	16			-1
2-Dec-19	MM	3	Burrito	Hopper Criterion	1.Press_Space_for_food_2.Basic_mag_training_.psyexp program		1	16			-1
2-Dec-19	MM	3	Burrito	Hopper Criterion	1.Press_Space_for_food_2.Basic_mag_training_.psyexp program		1	16			1
2-Dec-19	MM	3	Burrito	Hopper Criterion	1.Press_Space_for_food_2.Basic_mag_training_.psyexp program		1	17		12:29	1		Thought I'd done 20 trials but didn't factor in the -1s
3-Dec-19	KM	3	Burrito	Hopper Criterion	1.Press_Space_for_food_2.Basic_mag_training_.psyexp program		2	18	13:39		1	Removed 1200
3-Dec-19	KM	3	Burrito	Hopper Criterion	1.Press_Space_for_food_2.Basic_mag_training_.psyexp program		2	19			1
3-Dec-19	KM	3	Burrito	Hopper Criterion	1.Press_Space_for_food_2.Basic_mag_training_.psyexp program		2	20	13:40		1
3-Dec-19	KM	3	Burrito	Tape Hammock	1.Press_Space_for_food_2.Basic_mag_training_.psyexp program		1	Multiple	13:41	13:50	1		Pecked a LOT at the taped cracker, ate from the hopper several times when I raised and lowered it as he pecked. Eventually cracker piece was pulverized to just crumbs and tape was ripped so no cracker left on white square. Still kept pecking white square and picking off tape then looking in hopper. Ready for just paper square next session.
3-Dec-19	KM	3	Burrito	Paper Square	1.Press_Space_for_food_2.Basic_mag_training_.psyexp program		1	10 trials	15:12	15:14	1		Pecked at white square, then immediately ate from hopper 10x in a row. Moving on to digital square
3-Dec-19	KM	3	Burrito	White Square Criterion	4.Food_Key_Only_2FullControl		1	1	15:26		1
3-Dec-19	KM	3	Burrito	White Square Criterion	4.Food_Key_Only_2FullControl		1	2			1
3-Dec-19	KM	3	Burrito	White Square Criterion	4.Food_Key_Only_2FullControl		1	3			1
3-Dec-19	KM	3	Burrito	White Square Criterion	4.Food_Key_Only_2FullControl		1	4			1
3-Dec-19	KM	3	Burrito	White Square Criterion	4.Food_Key_Only_2FullControl		1	5		15:30	-1	Returned 1531	He's being spazzy
4-Dec-19	MM	3	Burrito	White Square Criterion	4.Food_Key_Only_2FullControl		2	5	11:35		1
4-Dec-19	MM	3	Burrito	White Square Criterion	4.Food_Key_Only_2FullControl		2	6	11:36		1
4-Dec-19	MM	3	Burrito	White Square Criterion	4.Food_Key_Only_2FullControl		2	7	11:36		1
4-Dec-19	MM	3	Burrito	White Square Criterion	4.Food_Key_Only_2FullControl		2	8	11:36		1
4-Dec-19	MM	3	Burrito	White Square Criterion	4.Food_Key_Only_2FullControl		2	9	11:37		1
4-Dec-19	MM	3	Burrito	White Square Criterion	4.Food_Key_Only_2FullControl		2	10	11:37		1
4-Dec-19	MM	3	Burrito	White Square Criterion	4.Food_Key_Only_2FullControl		2	11	11:37		1
4-Dec-19	MM	3	Burrito	White Square Criterion	4.Food_Key_Only_2FullControl		2	12	11:37		1
4-Dec-19	MM	3	Burrito	White Square Criterion	4.Food_Key_Only_2FullControl		2	13	11:38		1
4-Dec-19	MM	3	Burrito	White Square Criterion	4.Food_Key_Only_2FullControl		2	14	11:38		1
4-Dec-19	MM	3	Burrito	White Square Criterion	4.Food_Key_Only_2FullControl		2	15	11:38		1
4-Dec-19	MM	3	Burrito	White Square Criterion	4.Food_Key_Only_2FullControl		2	16	11:38		1
4-Dec-19	MM	3	Burrito	White Square Criterion	4.Food_Key_Only_2FullControl		2	17	11:38		1
4-Dec-19	MM	3	Burrito	White Square Criterion	4.Food_Key_Only_2FullControl		2	18	11:39		1
4-Dec-19	MM	3	Burrito	White Square Criterion	4.Food_Key_Only_2FullControl		2	19	11:39		1
4-Dec-19	MM	3	Burrito	White Square Criterion	4.Food_Key_Only_2FullControl		2	20	11:40		1		*I'm not sure that I stuck with the 10 ITI between these.
4-Dec-19	MM	3	Burrito	White Square Criterion	4.Food_Key_Only_2FullControl		3	21	13:53		1
4-Dec-19	MM	3	Burrito	White Square Criterion	4.Food_Key_Only_2FullControl		3	22	13:54		1
4-Dec-19	MM	3	Burrito	White Square Criterion	4.Food_Key_Only_2FullControl		3	23	13:54		1
4-Dec-19	MM	3	Burrito	White Square Criterion	4.Food_Key_Only_2FullControl		3	24	13:54		1
4-Dec-19	MM	3	Burrito	White Square Criterion	4.Food_Key_Only_2FullControl		3	25	13:55		1
4-Dec-19	MM	3	Burrito	White Square Criterion	4.Food_Key_Only_2FullControl		3	26	13:55		1
4-Dec-19	MM	3	Burrito	White Square Criterion	4.Food_Key_Only_2FullControl		3	27	13:55		1
4-Dec-19	MM	3	Burrito	White Square Criterion	4.Food_Key_Only_2FullControl		3	28	13:55		1
4-Dec-19	MM	3	Burrito	White Square Criterion	4.Food_Key_Only_2FullControl		3	29	13:56		1
4-Dec-19	MM	3	Burrito	White Square Criterion	4.Food_Key_Only_2FullControl		3	30	14:57		1	Returned 14:00
18-Dec-19	MM	3	Marisco	Hopper Training	1.Press_Space_for_food_2.Basic_mag_training_.psyexp program		1	1	14:17		-1	Removed 12:20/Returned 16:25	The Dell laptop wouldn't allow TeamViewer to connect and then restarted from 4:00 - 4:11; program loaded by 4:17; then the TeamViewer connection was lost before I could start the first trial - tried to wait to take TS out of aviary until Marisco came to the table for the cracker piece I left there and the 2 whole crackers that were in the hopper - removed TS at 4:25. NOTE: 17 Dec 2019 Put broken …
19-Dec-19	MM	3	Marisco	Hopper Training	1.Press_Space_for_food_2.Basic_mag_training_.psyexp program		2	2	12:11	12:26	0	Removed 9:45/ Returned 13:01	1. left Chila's program running so I wouldn't have to wait 2 minutes for the program to load. Platform has crumbs around hopper entrance and 2 big cracker pieces inside the hopper. Came to platform after 2 minutes to eat the crumbs on the platform. Took a big piece from the hopper scaredily, but ate it on the platform. Took a smaller piece from the raised hopper and then the second big piece whic…
20-Dec-19	MM	3	Marisco	Hopper Training	1.Press_Space_for_food_2.Basic_mag_training_.psyexp program		3	3	14:10	14:31	0	Removed 11:11/ Returned 14:33	1. two small pieces of cracker on platform and 3 larger pieces inside top of hopper. Came to platform in 3 mins but not directly to the bait, at the back corner then walked to the bait and took semi-casually and then quickly from the hopper before finishing the bait. Then another bait cracker and another from the hopper. He came back after a water break for the last piece in the hopper and I lowe…
22-Dec-19	KM	3	Marisco	Hopper Training	1.Press_Space_for_food_2.Basic_mag_training_.psyexp program		4	4	12:39	13:35	0	Removed 0900 / Returned 1300	1. two small pieces of cracker on platform and 2 larger piece inside top of hopper. 2. Did not come down in 7min, added more cracker bait to platform. Came down immediately, I raised and lowered the hopper and he got scared and flew to perch. 3. Returned food at 1pm on top of platform. Came down 2x for cracker pieces and flew off scared as soon as I moved the hopper. 4. Did not come back down in …
26-Dec-19	MM	3	Marisco	Hopper Training	1.Press_Space_for_food_2.Basic_mag_training_.psyexp program		6	7	15:33	15:44	0	Removed 11:45/Returned 15:45	The Dell laptop logged out without being prompted and so I had to reconnect and log back onafter ~4 mins of this session; 1. Added bait to top of hopper 2 minutes after the computer had returned to the session. Added bait to platform at 15:43, he came and took the bait and then ate from hopper and I lowered the hopper. It scared him off the platform with the food he had taken. Ended session becau…
30-Dec-19	MM	3	Marisco	Hopper Training	1.Press_Space_for_food_2.Basic_mag_training_.psyexp program		7	8	12:23	12:43	0	Removed 09:00/ Returned 12:45	1. Hopper is raised and bait in hopper top, 2 small pieces on platform. came to platform and took all 3 pieces of bait at 6 minutes. 2. added bait to hopper top (not to platform). After he was done eating the cracker from the last trial he went to his water tub and stood on the edge of it for some time. I added bait to the platform and looked at him to get him to flush up to a perch (so that he m…
31-Dec-19	MM	3	Marisco	Hopper Training	1.Press_Space_for_food_2.Basic_mag_training_.psyexp program		8	9	13:48	14:08	-1	Removed 10:10/Returned 14:10	1. Hopper is raised and bait in the hopper top. Hopping back and forth between rear perches. Added a piece of cracker to the platform after 3 minutes to encourage him to the platform. He stopped hopping between the rear perches so frequently, yet continued it anyway. Added a pile of crumbs and smaller cracker pieces to the platform at 10 mins of him not coming down. Added two whole crackers to pl…
1-Jan-20	MM	3	Marisco	Hopper Training	1.Press_Space_for_food_2.Basic_mag_training_.psyexp program	L	9	9	15:22	15:42	-1	Removed 12:30/Returned 15:43	1. Baited raised hopper top and crumbs on platform. Added more bait to platform (a goldfish split into two pieces with one piece in the center of the platform and the other closer to the hopper entrance) after 5 mins. Added three whole goldfish to platform after 10 mins. Ended session at 20 mins. NOTE: Put broken touchscreen in aviary with Marisco overnight on 31 Dec 2019
2-Jan-20	MM	3	Marisco	Hopper Training	1.Press_Space_for_food_2.Basic_mag_training_.psyexp program	L	10	9	11:37	12:02	-1	Removed 9:50/Returned 13:10	1. crumbs in a trail on the platform and a half a piece of goldfish in the hopper top, hopper raised. Added food to platform at 10 mins. Did not come down. NOTE: Put broken touchscreen in aviary with Marisco overnight on 1 Jan 2020
3-Jan-20	MM	3	Marisco	Hopper Training	1.Press_Space_for_food_2.Basic_mag_training_.psyexp program	L	11	9	13:40	14:03	0	Removed 12:20	1. 2 whole goldfish in top of hopper and 1 goldfish on platform near hopper, 1/2 of goldfish near end of pltaform away from hopper. Came to platform at 2 mins for piece furthest away and then knocked the other piece into the hopper, and got it from the hopper and took it to the floor. 2. Added another half a piece to the platform after he was done eating the pieces from the first trial at his wat…
3-Jan-20	MM	3	Marisco	Hopper Training	1.Press_Space_for_food_2.Basic_mag_training_.psyexp program	L	12	10	14:35	14:57	0	Returned 15:32	1. 2 whole goldfish in hopper top and 1 broken up on platform. A medium pace of hopping between rear perches and chirping - not super scared or anything, just very minorly agitated. Added 2 whole goldfish to platform after 10 mins. Came down at 11 mins and took one goldfish closest to him and stood on the platform with it for a few seconsds before going to the floor. He sat on his water tub for t…
6-Jan-20	MM	3	Marisco	Hopper Training	1.Press_Space_for_food_2.Basic_mag_training_.psyexp program	L	13	11	12:22	12:32	-1	Removed 09:05/ Returned 13:06	1. 10 or so whole goldfish in hopper and crumbs on platform. Did not come down in 10 mins, ended trial to start boldness & exploration.
7-Jan-20	MM	3	Marisco	Hopper Training	1.Press_Space_for_food_2.Basic_mag_training_.psyexp program	L	14	11	13:54	14:19	-1	Removed 12:00/ Returned 16:20	1. 4 goldfish in hopper top; 3 large pieces on platform; did not come down in 25 mins
8-Jan-20	MM	3	Marisco	Hopper Training	1.Press_Space_for_food_2.Basic_mag_training_nostartscreen	L	15	11	12:40	12:55	1	Removed 08:55/Returned 12:55	1. Crumbs on platform, 4 crackers in hopper top. Came to platform immediately ate ate crumbs! 2. A new grackle was added to the aviary and 4 people were standing infront of Marisco's cage so he flew up to a rear perch. After everyone walked away ~5 mins later it looked like he wanted to come back to the platform. Once he hopped to another perch (indicating he wasn't going to come to the platform)…
9-Jan-20	MM	3	Marisco	Hopper Training	1.Press_Space_for_food_2.Basic_mag_training_nostartscreen	L	16	12	15:24	15:54	1	Removed 13:10/Returned 15:55	1. Crumbs on platform, 6 crackers in hopper top; added a whole cracker to platform after 10 mins - came immediately and took whole cracker from platform to rear perch. Flew to floor to eat the cracker at 14 mins. 2. Added another whole cracker to platform when he was done eating the first cracker and just standing on his water tub edge; added another whole cracker to platform at 5 mins of him per…
10-Jan-20	MM	3	Marisco	Hopper Training	1.Press_Space_for_food_2.Basic_mag_training_nostartscreen	L	17	14	11:51	12:13	0	Removed 09:05/ Returned 12:14	1. Crumbs on platform, 4 crackers in hopper top; came down at 8 mins to eat crumbs on the platform, then took a cracker from the hopper top and ate it on the platform. Scaredily took a second cracker from the hopper top and ate it on the floor of his aviary. 2. I had to pretend to open the door to get Marisco away from perching and staring from the edge of his water tub. After a time, I pulled on…
12-Jan-20	KM	3	Marisco	Hopper Training	1.Press_Space_for_food_2.Basic_mag_training_nostartscreen	L	18	15	15:22	16:22	-1	Removed 1150 / Returned 1550	1. Crumbs on platform, 2 whole goldfish in hopper top. Did not come down :-( [was moving hopper up and down and may have been scaring him]
13-Jan-20	MM	3	Marisco	Hopper Training	1.Press_Space_for_food_2.Basic_mag_training_nostartscreen	L	19	15	11:28	11:48	-1	Removed 09:00	1. Crumbs on platform, 4 whole goldfish in hopper top. Chirping a little and hopping between rear perches. Did not come down in 20 mins
13-Jan-20	MM	3	Marisco	Hopper Training	1.Press_Space_for_food_2.Basic_mag_training_nostartscreen	L	20	15	12:40	13:00	0	Returned 13:00	1. Crumbs and 3 whole crackers on platform; 4 whole goldfish in hopper top; came and eating crumbs at 3 mins from platform. Left platform within the minute for water tub. 2. Returned to eat a whole cracker at 12:53 and went to water tub to consume it. 3. Came back for a whole goldfish cracker at 12:57 that he took to his rear perch but dropped so ate it on the floor.
14-Jan-20	MM	3	Marisco	Hopper Training	1.Press_Space_for_food_2.Basic_mag_training_nostartscreen	L	21	18	15:25	15:45	-1	Removed 12:15	1. Crumbs and NO whole crackers on platform - we need him to come to the platform and eat from the hopper; 4 whole crackers in hopper top. Looks at crumbs on platform for first 10 mins, then sqwuaks and hops between rear perches 1x before resuming original stance rear left looking at platform. Did not come to platform in 20 mins.
14-Jan-20	MM	3	Marisco	Hopper Training	1.Press_Space_for_food_2.Basic_mag_training_nostartscreen	L	22	18	16:00	16:20	-1	Returned 16:20	1. Crumbs and NO whole crackers on platform - we need him to come to the platform and eat from the hopper; 4 whole crackers in hopper top; pulled one of hte whole crackers out of the hopper top and put it on the platform after 15 mins.
15-Jan-20	MM	3	Marisco	Hopper Training	1.Press_Space_for_food_2.Basic_mag_training_nostartscreen	L	23	18	11:01	11:32	1	Removed 09:05	1. No bait on the platform or in the hopper top; Hopper is raised; I am trying out limiting the free food so that he learns to come to the platform when he sees food on it; He is acting the same as when the platform is covered in food - hopped between rear perches and then stayed on left rear perch looking at me and the touchscreen; Added a whole cracker to hopper top at 5 mins; He shuffled to th…
15-Jan-20	MM	3	Marisco	Hopper Training	1.Press_Space_for_food_2.Basic_mag_training_nostartscreen	L	23	21	12:34	13:05	0	Returned 13:05	1. No bait on platform or in the hopper top; TS perpendicular to aviary door and hopper is raised; Came to platform within 1 minute and is looking around sticks head in hopper once, and second time where he pecks for food! Was not successful, and moves to front of platform and is looking at me; goes back to hopper and then flies off platform to water dish; 2. I enter to add bait to hopper top to …
16-Jan-20	MM	3	Marisco	Hopper Training	1.Press_Space_for_food_2.Basic_mag_training_nostartscreen	L	24	25	14:47	15:07	1	Removed 12:05	Put TS in aviary as yesterday, perpendicular to aviary door. 1. Two pieces of bait in hopper top; Gus is here and testing Huachinango next to us so hopefully this doesn't affect Marisco; Came to platform within 1 minute and took bigger of the two pieces nervously, then the second piece less nervously, flew back up to perch. 2. Put three pieces into hopper hole, so they're reachable by Marisco, bu…
16-Jan-20	MM	3	Marisco	Hopper Training	1.Press_Space_for_food_2.Basic_mag_training_nostartscreen	L	25	27	15:51	16:05	1	Returned 16:05	1. One piece of bait in hopper top, hopper is raised. I did a 10 minute trial with Detour Warm-Up between sessions of TS training. He is anxiously hopping between rear perches as he did with the Detour Warm-Up apparatus, so I added big piece at 3 mins and he came and ate both pieces but did not eat from hopper hole. 2. Added a big piece into the hopper hole, but sticking out. (15:55) Added a smal…
17-Jan-20	MM	3	Marisco	Hopper Training	1.Press_Space_for_food_2.Basic_mag_training_nostartscreen	L	26	31	11:47	12:07	-1	Removed 10:10	1. One piece of bait in hole of hopper. Added a smaller piece of bait to hopper top after a few mins; after 5 mins of hopping between rear perches and calling, added bait to platform; Continued to hop between perches calling; Stopped bouncing between rear perches and calling at 18 mins; Looking at platform but does not come down before 20 minute session is over
17-Jan-20	MM	3	Marisco	Hopper Training	1.Press_Space_for_food_2.Basic_mag_training_nostartscreen	L	27	31	13:39	13:59	0	Returned 14:00	1. One piece of bait in hopper top, and 1 piece on the platform. Hopper is raised. Hopping between rear perches calling. But shuffling along left perch to look into hopper. Added two big pieces to hopper top and moved the piece from the platform into the hopper top (total 4 pieces in hopper top balanced in each of the corners). He stopped hopping between perches at 8 mins. After 10 mins, I remove…
19-Jan-20	KM	3	Marisco	Hopper Training	1.Press_Space_for_food_2.Basic_mag_training_nostartscreen	L	28	31	14:33	14:53	0	Removed 1250	1. Cracker pieces on platform, in top of hopper and on table. Came to platform after 5min ate two bait pieces nervous (KM update 26 Jan- I raised/lowered hopper when he was on platform). 2. Comes back down at 14:50 and sticks his head a little way in hopper (KM updated 26 Jan - I raised hopper) but does not eat. Takes cracker piece off of platform instead.
19-Jan-20	KM	3	Marisco	Hopper Training	1.Press_Space_for_food_2.Basic_mag_training_nostartscreen	L	29	33	16:00	16:50	0	Returned 1650	1. only cracker pieces inside hopper and right next to it on platform. 2. Came down at 15min and ate from hopper. Raised/Lowered hopper and he was a little jumpy but came back to hopper and looked in. Did not take more crackers though and went to perch. 2. Did not come back to platform for the rest of the time (30min)
20-Jan-20	MM	3	Marisco	Hopper Training	1.Press_Space_for_food_2.Basic_mag_training_nostartscreen	L	30	35	11:30	11:50	1	Removed 09:00	1. Big cracker pieces in hopper top that wouldn't go down the hole. Came immediately and ate. Lowered hopper after he took piece from hopper top. 2. repeat of trial #1 that occurred immediately following trial #1 (he did not leave the platform between trials). 3. Put hopper back in raised position, there is a big piece right on top (I went in to check if it was just crumbs in the hopper), so I di…
20-Jan-20	MM	3	Marisco	Hopper Training	1.Press_Space_for_food_2.Basic_mag_training_nostartscreen	L	31	38	12:38	12:58	0	Returned 13:00	1. No bait added to hopper top (Huachinango is loose in the aviary so I want to sit still and hope that he goes back into his aviary). Came to platform after 10 mins but did not eat from hopper before returning to rear perch.
21-Jan-20	MM	3	Marisco	Hopper Training	1.Press_Space_for_food_2.Basic_mag_training_nostartscreen	L	32	38	13:35	13:55	-1	Removed 12:00	1. No bait added to hopper top; hopping between rear perches chirping. It is lightly misting, but I don't think enough to warrant stopping training. Added bait to hopper top at 10 mins. Seemed very interested in the hopper when I raised and lowered it a few times over the next 10 minutes, but did not come to the platform.
21-Jan-20	MM	3	Marisco	Hopper Training	1.Press_Space_for_food_2.Basic_mag_training_nostartscreen	L	33	38	15:01	15:11	-1	Returned 15:12	1. No bait added to hopper top (there is some small pieces of bait left from last time in the hopper top); Marisco is hopping between rear perches, calling; added whole goldfish cracker after 5 mins to hopper top and he briefly stopped calling and hopping between perches and peered in from the rear left perch; it has been very lightly raining, so this could explain him not participating today; en…
22-Jan-20	MM	3	Marisco	Hopper Training	1.Press_Space_for_food_2.Basic_mag_training_nostartscreen	L	34	38	11:21	11:43	1	Removed 09:10	1. Bait in hopper top and he comes immediately and I lowered the hopper - sort of scared. Eats on platform and does not return to hopper. 2. Baited raised hopper. He comes immediately and I lower the hopper when it takes the bait which he eats on the platform and then retreats to a perch. 3. Baited raised hopper with smaller bait that is all the way in the hole so he'll for sure see the hopper go…
22-Jan-20	MM	3	Marisco	Hopper Training	1.Press_Space_for_food_2.Basic_mag_training_nostartscreen	L	35	44	12:40	13:00	-1	Returned 13:01	1. Bait in hopper hole and hopper is raised; Added bigger piece of bait into hopper hole after 10 mins; Added a small bait piece to hopper top at 15 mins; Marisco looked into the hopper from his perch (stretching his neck out and moving his head around to see) and spends the next 5 mins looking as though he's trying to decide whether to come down or not. Ended session at 20 mins
23-Jan-20	MM	3	Marisco	Hopper Training	1.Press_Space_for_food_2.Basic_mag_training_nostartscreen	L	36	44	14:10	14:40	-1	Removed 12:30	1. Bait in hopper hole and hopper is raised; pressed hopper down and up at 15 mins; took food out of hopper and put back in at 20 minutes. Did not participate for 30 mins.
23-Jan-20	MM	3	Marisco	Hopper Training	1.Press_Space_for_food_2.Basic_mag_training_nostartscreen	L	37	44	15:18	15:54	1	Returned 15:55	1. Bait in hopper hole and hopper is raised; came to platform immediately but was very scared to try and get the bait. Got it on his third attempt to reach into the hopper and left the platform with it immediately. Bc he was acting so scared I did not lower the hopper. 2. Added bait into hopper hole of raised hopper once Marisco returned to the perches from his water tub. Added more bait to hoppe…
24-Jan-20	MM	3	Marisco	Hopper Training	1.Press_Space_for_food_2.Basic_mag_training_nostartscreen	L	38	54	14:00	14:30	-1	Removed 12:00	1. No bait in hopper top, and hopper is raised. Added bait to hopper hole at 5 mins; Added more bait to hopper hole at 10 mins; stops hopping between rear perches after 15 mins; stayed on rear left perch looking down at hopper for the next 15 mins (I thought he was going to descend at any moment so I didn't disturb him); ended session at 30 mins without participation
24-Jan-20	MM	3	Marisco	Hopper Training	1.Press_Space_for_food_2.Basic_mag_training_nostartscreen	L	39	54	15:29	15:49	0	Returned 15:50	1. Two pieces of bait are sticking up out of the hopper hole of the raised hopper. Added a small piece of bait to the platform after 5 mins. He came and ate the bait on the platform, and then took a piece of food from the hopper hole and I lowered the hopper - he took the piece immediately up to a perch to eat. 2. Added a piece of bait into the raised hopper hole. He came and was scared to approa…
26-Jan-20	KM	3	Marisco	Hopper Training	1.Press_Space_for_food_2.Basic_mag_training_nostartscreen	L	40	59	10:43	11:03	1	Removed 0835	1. One bait piece sticking out of raised hopper hole. 2. Added a small piece of bait 1in from hopper hole at 10min, he comes down immed to eat bait nervously. Nervously sticks head in hopper and takes cracker. I lower hopper and he jumps back to perch scared. 3. Add new bait piece to raised hopper. 4. added bait piece on platform 0.5in from hopper hole after 5min. He comes down immediately, goes …
26-Jan-20	KM	3	Marisco	Hopper Training	1.Press_Space_for_food_2.Basic_mag_training_nostartscreen	L	41	62	12:18	12:35	1	Returned 1235	1. Bait piece on platform and in raised hopper hole. He comes down immed, takes bait piece and stays on platform when I lower hopper, but then jumps down when I raise it again. 2. Added a bait piece to platform next to hopper hole. 3. Did not come down for the rest of the time.
27-Jan-20	MM	3	Marisco	Hopper Training	1.Press_Space_for_food_2.Basic_mag_training_nostartscreen	L	42	63	14:21	14:41	1	Removed 13:20	1. Hopper raised and is super full of food. I added a piece to the hopper hole, just so he'd know for sure there was something in there . Came down immediately and took a piece from the hopper but jumped when the hopper was lowered off of the platform to eat his piece at his water tub. 2. I put a piece of bait on the platform (to enter the aviary and flush him up from his water tub) but the hoppe…
27-Jan-20	MM	3	Marisco	Hopper Training	1.Press_Space_for_food_2.Basic_mag_training_nostartscreen	L	43	65	15:34	15:58	1	Returned 15:58	1. Two pieces of bait on platform and hopper is raised. Want him to eat from hopper. My notes disappeared for the end of this trial which was that he took one piece of bait and then flew to his water tub. 2. Took bait away and had hopper lowered (I put a big piec einto the lowered hopper). After 5 mins added bait to platform and he took it and flew off the platform. 3. Big piece into lowered hopp…
28-Jan-20	MM	3	Marisco	Hopper Training	1.Press_Space_for_food_2.Basic_mag_training_nostartscreen	L	44	68	11:30	12:10	0	Removed 09:00	1. One small piece of bait on the platform and one big piece in the hopper top. Came to platform and I raised the hopper when he took the platform bait and he flew off. 2. Hopper lowered and piece of bait on platform. Raised the hopper when he came to the platform and he left but instantly came back. He tried to take the bait and it fell on the floor (? I didn't see where it went, he never got it…
28-Jan-20	MM	3	Marisco	Hopper Training	1.Press_Space_for_food_2.Basic_mag_training_nostartscreen	L	45	71	12:55	13:15	0	Returned 13:15	1. Whole cracker in hopper hole and hopper is raised so that he could take more than one piece if he wanted to. He came to the platform after 4 mins and flew away without taking the cracker from the hopper (despite looking at it). 2. Broke cracker in pieces and left hopper raised. He came down immediately to the platform and ate from the pieces in the top of the hopper (not the hole), then flew t…
29-Jan-20	MM	3	Marisco	Hopper Training	1.Press_Space_for_food_2.Basic_mag_training_nostartscreen	L	46	76	15:25	15:45	-1	Removed 12:05	1. 3 big cracker pieces are in hopper top and hopper is lowered. The foam on the left side has been removed so that Marisco can see the hopper filled with crackers. Added a cracker piece to the platform after 5 mins. Added a whole cracker in pieces to the platform at 10 mins. He came down but flew up without touching the platform at 18 mins.
29-Jan-20	MM	3	Marisco	Hopper Training	1.Press_Space_for_food_2.Basic_mag_training_nostartscreen	L	47	76	16:25	16:48	-1	Returned 16:18	1. 3 big cracker pieces are in hopper and there are pieces on the platform. I returned Marisco's food before starting this session, but he hadn't gone to eat any of it before this trial started. Put a whole cracker on the platform close to the open gap between the monitor and the platform at 5 mins; Added another whole cracker infront of the hopper at 10 mins; did not come down to the platform at…
30-Jan-20	MM	3	Marisco	Hopper Training	1.Press_Space_for_food_2.Basic_mag_training_nostartscreen	L	48	76	11:22	11:42	-1	Removed 09:20	1. Half a cracker is in the hopper hole of the raised hopper. The TS has the left side of foam removed so Marisco can see the hopper with food. Added 4 smaller pieces to the platform, and 3 bigger pieces to the top of the hopper at 5 mins. He is sitting on the rear left perch looking at the TS but does not come down in 20 mins. I wonder if removing the foam from the one side has made him scared o…
30-Jan-20	MM	3	Marisco	Hopper Training	1.Press_Space_for_food_2.Basic_mag_training_nostartscreen	L	49	76	12:39	12:59	-1	Returned 12:59	1. ~20 pieces of cracker on the platform and 3 big pieces in the raised hopper top. Marisco sat on the rear left perch again this session, looking at the TS. At 10 mins I added a load of crackers and crumbs to the platform from my ziploc cup. Marisco started 'chuck' calling and being more animated leaning toward the TS. I think I should put the foam back on the TS in case this has made him too sc…
31-Jan-20	MM	3	Marisco	Hopper Training	1.Press_Space_for_food_2.Basic_mag_training_nostartscreen	L	50	76	13:25	13:45	-1	Removed 12:00	1. 2 big pieces in hopper top. The gap is covered by removeable cardboard so I hope Marisco isn't scared of the gap - or the cardboard (leftover pieces of foam were not big enough to recover the gap). Added bait to platform at 7 mins when he stopped actively looking down at the touchscreen. He became engaged again 'chuck' calling and having shuffled to the far left on the rear left perch and stre…
31-Jan-20	MM	3	Marisco	Hopper Training	1.Press_Space_for_food_2.Basic_mag_training_nostartscreen	L	51	76	14:35	14:55	-1	Returned 14:55	1. 2 big pieces in raised hopper top. Added a whole cracker to platform and another one into the hopper top after 3 mins. He jumped to the right rear perch at 6 mins so he wasn't looking at the crackers no the platform or in the hopper anymore. Then came back to the rear left perch and was bending forward toward the touchscreen. Added two more whole crackers at 9 mins: both over the edge where th…
2-Feb-20	KM	3	Marisco	Hopper Training	1.Press_Space_for_food_2.Basic_mag_training_nostartscreen	L	52	76	10:00	10:33	-1	Removed 0855	1. 2 big pieces in raised hopper top, whole goldfish right in front of hopper, crumbled goldfish in trail leading to edge of platform. Did not come down. Bounced between his back perches most of the time.
2-Feb-20	KM	3	Marisco	Hopper Training	1.Press_Space_for_food_2.Basic_mag_training_nostartscreen	L	53	76	11:19	11:49	-1	Returned 1255	1. 2 big pieces in raised hopper top, whole goldfish right in front of hopper, crumbled goldfish in trail leading to edge of platform. Did not come down.
3-Feb-20	MM	3	Marisco	Hopper Training	1.Press_Space_for_food_2.Basic_mag_training_nostartscreen	L	54	76	13:17	13:38	-1	Removed 12:05	1. trail of big and small pieces from hopper to far end of platform, and 3 big crackers in the hopper top, hopper raised - this is how I found the touchscreen and it seemed like a fine place to start! Did not participate.
3-Feb-20	MM	3	Marisco	Hopper Training	1.Press_Space_for_food_2.Basic_mag_training_nostartscreen	L	55	76	14:11	14:31	-1	Returned 14:32	1. tail of big and small pieces from hopper to far end of platform and 3 big pieces in hopper top, hopper raised (same set up as last session); Marisco is hopping between rear perches; settled down after 10 mins
4-Feb-20	MM	3	Marisco	Hopper Training	1.Press_Space_for_food_2.Basic_mag_training_nostartscreen	L	56	76	10:11	10:31	-1	Removed 09:20	Replaced cardboard with velcro'd on black foam so TS looks the same as it did before he got scared of it. 1. 2 big pieces in raised hopper. At 5 mins I added a trail of small cracker pieces leading to the hopper because he spent the 5 mins hopping between rear perches sometimes stretching out to look to see what was in the hopper. Calmed down quite a bit after 10 mins but did not come down to the…
4-Feb-20	MM	3	Marisco	Hopper Training	1.Press_Space_for_food_2.Basic_mag_training_nostartscreen	L	57	76	11:30	12:07	-1	Rerturned 12:07	1. trail of crackers up center of platform leading to hopper, whole cracker and many big pieces in raised hopper hole. Sitting on rear left perch not moving. Added a whole cracker to the platform at 10 mins. Leaning way forward looking like he's going to come down to the touchscreen platform at 18 mins. Came to platform at 22 mins, started eating the small pieces (2-3 of these) and then snagged t…
5-Feb-20	MM	3	Marisco	Hopper Training	1.Press_Space_for_food_2.Basic_mag_training_nostartscreen	L	58	77	14:23	14:39	0	Removed 12:05	It took 10 mins to get psychopy to open properly and for the Dell to connect to the internet to set up this session. 1. 2 big pieces in raised hopper hole, and 5 smaller pieces on the platform (3 half goldfish on the lip of the hopper, 2 smaller pieces middle of platform). Came to platform at 5 mins and ate first from the middle of the platform. Then timidly took a piece from the edge of the hopp…
5-Feb-20	MM	3	Marisco	Hopper Training	1.Press_Space_for_food_2.Basic_mag_training_nostartscreen	L	59	79	15:42	16:02	1	Returned 16:03	1. No bait is present (it fell into the hopper when I lowered it to make sure it was raised). Added bait to hopper hole at 5 mins. Added piece to edge of hopper with platform at 10 mins. Came down immediately and took piece from edge, then from hopper hole but did not pursue more pieces from within the hopper. Went to water dish. 2. Added smaller piece to raised hopper hole and piece at edge as b…
6-Feb-20	MM	3	Marisco	Hopper Training	1.Press_Space_for_food_2.Basic_mag_training_nostartscreen	L	60	84	11:03	11:26	1	Removed 9:55	1. 1 cracker in hopper hole that just covers hole. Came down immediately once I left the aviary to eat crumbs and then timidly ate the piece from the hopper hole and left the platform to a perch (not his water!). 2. Added a piece to the hopper hole, to start the session for him. To do so, I lowered the hopper from outside the aviary, then raised it inside the aviary and dropped the food in - mayb…
6-Feb-20	MM	3	Marisco	Hopper Training	1.Press_Space_for_food_2.Basic_mag_training_nostartscreen	L	61	88	12:19	12:49	1	Returned 12:50	No food is above the level of the hopper dish now. In this session any added food added to the hopper went into the actual hopper and not the hopper top or sticking out of the hopper hole. 1. Put TS in and lowered the hopper from outside, then went back in and raised the hopper from the dell and put in a small cracker into the hopper. He came down immediately and worked a bit harder to get this a…
7-Feb-20	MM	3	Marisco	Hopper Training	1.Press_Space_for_food_2.Basic_mag_training_nostartscreen	L	62	93	13:20	13:40	-1	Removed 12:30	Took 10 mins for Pyschopy to load and open. 1. I angled the TS a little toward the front of the aviary so that it's easier to see the screen. Put a piece of food on the edge of where the platform meets the hopper. Hopper is raised (this is easier to see on overcast days when the light comes on now that the foam is covering that gap). Added a piece of cracker down the hopper hole at 10 mins; I wai…
7-Feb-20	MM	3	Marisco	Hopper Training	1.Press_Space_for_food_2.Basic_mag_training_nostartscreen	L	63	93	14:19	14:39	0	Returned 14:40	1. TS angled a little toward from of aviary, bait on platform and across threshold of hopper from platform. Angled TS back to being paralell with the front and bck of the aviary at 5 mins (so that he can see into the hopper (I don't know how much he can actually see), he likes to do that from his rear left perch). Added a large piece of bait (1/2 cracker) to raised hopper after 15 mins. Came imme…
9-Feb-20	KM	3	Marisco	Hopper Training	1.Press_Space_for_food_2.Basic_mag_training_nostartscreen	L	64	96	11:23	11:43	1	Removed 0905	1. 5 pieces of cracker (1/5 goldfish) on platform in small trail leading to hopper, furthest ~4in from hopper. Many pieces of cracker in hopper. Marisco comes down immediately takes furthest, I lower hopper and he is jumpy but lands back on platform. When I raise hopper he is jumpy and returns to perch. 2. Came back at 11:29, jumpy took a cracker piece. I lowered hopper, he was jumpy but landed o…
9-Feb-20	KM	3	Marisco	Hopper Training	1.Press_Space_for_food_2.Basic_mag_training_nostartscreen	L	65	98	13:10	13:30	-1	Returned 1310	1. Returned food to front of aviary, but doing a second session while I test Mofongo. 3 bait pieces on platform in front of hopper opening. Many cracker pieces in hopper opening. He did not come down in 20 min
10-Feb-20	MM	3	Marisco	Hopper Training	1.Press_Space_for_food_2.Basic_mag_training_nostartscreen	L	66	98	11:05	11:25	-1	Removed 09:40	1. Left the heap of bits that Kelsey had put in the hopper top from yesterday and the hopper is raised (can't see it at all though through all the cracker pieces that are in the hopper top). At 5 mins, pulled one piece out to the edge with the platform. Is perched on rear left perch almost the entire time and does some peering down (leaning forward) from the far left of the rear left perch (to ge…
10-Feb-20	MM	3	Marisco	Hopper Training	1.Press_Space_for_food_2.Basic_mag_training_nostartscreen	L	67	98	12:27	12:47	-1	Returned 12:47	1. Heap of crackers in raised hopper top and piece at edge of hopper with platform. At 5 mins moved a big cracker piece out to the center of the platform and put a bigger piece on the lip to the hopper. He is just sitting on the rear right perch looking down. Added a whole goldfish to the hopper top at 10 mins. Was looking very intent on maybe coming down at 20 mins, but then starts hopping betwe…
19-Dec-19	MM	3	Chilaquile	Hopper Training	1.Press_Space_for_food_2.Basic_mag_training_.psyexp program		1		11:53	12:03	1	Removed 9:45/ Returned 12:05	1. came to platform after 2 minutes to eat bait on platform. ruffed out at his reflection in the touchscreen. tapped the touchscreen and ate from the hopper (big cracker that would not fall down hole was in there). Took second cracker from top of hopper. pecked at big at the duct tape I've put on the touchscreen to cover the gap between the monitor and hte platform. Stayed on platform to eat crac…
20-Dec-19	MM	3	Chilaquile	Hopper Training	1.Press_Space_for_food_2.Basic_mag_training_.psyexp program		2		15:04	15:18	1	Removed 12:30	1. Crumbs on platform and a couple of bit pieces in hopper top. Came to platform immediately and pecked the screen, then took a big piece from the hopper and ate it right there. Lowered and raised the hopper and t didn't bother him. 2. lowered the hopper after he took a cracker. 3. Raised the hopper and he took the food from the hopper! 3. 4. 5. I raise dthe hopper when he approached the TS and l…
20-Dec-19	MM	3	Chilaquile	Hopper Criterion	1.Press_Space_for_food_2.Basic_mag_training_.psyexp program		1	1	15:54		0		Something scared him when I was setting up the ts; there are workers around but I didn't hear or see anything - alarm calling (repetative call) before starting.
20-Dec-19	MM	3	Chilaquile	Hopper Criterion	1.Press_Space_for_food_2.Basic_mag_training_.psyexp program		1	2			1
20-Dec-19	MM	3	Chilaquile	Hopper Criterion	1.Press_Space_for_food_2.Basic_mag_training_.psyexp program		1	3			1
20-Dec-19	MM	3	Chilaquile	Hopper Criterion	1.Press_Space_for_food_2.Basic_mag_training_.psyexp program		1	4	15:58		1
20-Dec-19	MM	3	Chilaquile	Hopper Criterion	1.Press_Space_for_food_2.Basic_mag_training_.psyexp program		1	5			1
20-Dec-19	MM	3	Chilaquile	Hopper Criterion	1.Press_Space_for_food_2.Basic_mag_training_.psyexp program		1	6	15:59		1
20-Dec-19	MM	3	Chilaquile	Hopper Criterion	1.Press_Space_for_food_2.Basic_mag_training_.psyexp program		1	7	15:59		0
20-Dec-19	MM	3	Chilaquile	Hopper Criterion	1.Press_Space_for_food_2.Basic_mag_training_.psyexp program		1	8	15:59		1
20-Dec-19	MM	3	Chilaquile	Hopper Criterion	1.Press_Space_for_food_2.Basic_mag_training_.psyexp program		1	9	16:00		1
20-Dec-19	MM	3	Chilaquile	Hopper Criterion	1.Press_Space_for_food_2.Basic_mag_training_.psyexp program		1	10	16:00		0
20-Dec-19	MM	3	Chilaquile	Hopper Criterion	1.Press_Space_for_food_2.Basic_mag_training_.psyexp program		1	11	16:00		1
20-Dec-19	MM	3	Chilaquile	Hopper Criterion	1.Press_Space_for_food_2.Basic_mag_training_.psyexp program		1	12	16:01		1
20-Dec-19	MM	3	Chilaquile	Hopper Criterion	1.Press_Space_for_food_2.Basic_mag_training_.psyexp program		1	13	16:01		1
20-Dec-19	MM	3	Chilaquile	Hopper Criterion	1.Press_Space_for_food_2.Basic_mag_training_.psyexp program		1	14	16:02		1
20-Dec-19	MM	3	Chilaquile	Hopper Criterion	1.Press_Space_for_food_2.Basic_mag_training_.psyexp program		1	15	16:02		0
20-Dec-19	MM	3	Chilaquile	Hopper Criterion	1.Press_Space_for_food_2.Basic_mag_training_.psyexp program		1	16	16:02		1
20-Dec-19	MM	3	Chilaquile	Hopper Criterion	1.Press_Space_for_food_2.Basic_mag_training_.psyexp program		1	17	16:03		1
20-Dec-19	MM	3	Chilaquile	Hopper Criterion	1.Press_Space_for_food_2.Basic_mag_training_.psyexp program		1	18	16:03		1
20-Dec-19	MM	3	Chilaquile	Hopper Criterion	1.Press_Space_for_food_2.Basic_mag_training_.psyexp program		1	19	16:04		0
20-Dec-19	MM	3	Chilaquile	Hopper Criterion	1.Press_Space_for_food_2.Basic_mag_training_.psyexp program		1	20	16:04		0	Returned 16:06
22-Dec-19	KM	3	Chilaquile	Hopper Criterion	1.Press_Space_for_food_2.Basic_mag_training_.psyexp program		2	21	10:20		1	Removed 0900
22-Dec-19	KM	3	Chilaquile	Hopper Criterion	1.Press_Space_for_food_2.Basic_mag_training_.psyexp program		2	22			1
22-Dec-19	KM	3	Chilaquile	Hopper Criterion	1.Press_Space_for_food_2.Basic_mag_training_.psyexp program		2	23			1
22-Dec-19	KM	3	Chilaquile	Hopper Criterion	1.Press_Space_for_food_2.Basic_mag_training_.psyexp program		2	24			1
22-Dec-19	KM	3	Chilaquile	Hopper Criterion	1.Press_Space_for_food_2.Basic_mag_training_.psyexp program		2	25			1
22-Dec-19	KM	3	Chilaquile	Hopper Criterion	1.Press_Space_for_food_2.Basic_mag_training_.psyexp program		2	26			1
22-Dec-19	KM	3	Chilaquile	Hopper Criterion	1.Press_Space_for_food_2.Basic_mag_training_.psyexp program		2	27			1
22-Dec-19	KM	3	Chilaquile	Hopper Criterion	1.Press_Space_for_food_2.Basic_mag_training_.psyexp program		2	28			1
22-Dec-19	KM	3	Chilaquile	Hopper Criterion	1.Press_Space_for_food_2.Basic_mag_training_.psyexp program		2	29			1
22-Dec-19	KM	3	Chilaquile	Hopper Criterion	1.Press_Space_for_food_2.Basic_mag_training_.psyexp program		2	30			1
22-Dec-19	KM	3	Chilaquile	Hopper Criterion	1.Press_Space_for_food_2.Basic_mag_training_.psyexp program		2	31			1
22-Dec-19	KM	3	Chilaquile	Hopper Criterion	1.Press_Space_for_food_2.Basic_mag_training_.psyexp program		2	32			1
22-Dec-19	KM	3	Chilaquile	Hopper Criterion	1.Press_Space_for_food_2.Basic_mag_training_.psyexp program		2	33			1
22-Dec-19	KM	3	Chilaquile	Hopper Criterion	1.Press_Space_for_food_2.Basic_mag_training_.psyexp program		2	34			1
22-Dec-19	KM	3	Chilaquile	Hopper Criterion	1.Press_Space_for_food_2.Basic_mag_training_.psyexp program		2	35			1
22-Dec-19	KM	3	Chilaquile	Hopper Criterion	1.Press_Space_for_food_2.Basic_mag_training_.psyexp program		2	36			1
22-Dec-19	KM	3	Chilaquile	Hopper Criterion	1.Press_Space_for_food_2.Basic_mag_training_.psyexp program		2	37			0
22-Dec-19	KM	3	Chilaquile	Hopper Criterion	1.Press_Space_for_food_2.Basic_mag_training_.psyexp program		2	38			1
22-Dec-19	KM	3	Chilaquile	Hopper Criterion	1.Press_Space_for_food_2.Basic_mag_training_.psyexp program		2	39			1
22-Dec-19	KM	3	Chilaquile	Hopper Criterion	1.Press_Space_for_food_2.Basic_mag_training_.psyexp program		2	40			1
22-Dec-19	KM	3	Chilaquile	Tape Hammock	1.Press_Space_for_food_2.Basic_mag_training_.psyexp program		1	Multiple	10:57	11:10	1	Returned 1115	picking at tape until he got the cracker, still a few crumbs in cracker hammock and he picks at tape more. Periodically eating from hopper but not consistently when I raise it. Doing a lot of playing with duct tape and other things on touchscreen
23-Dec-19	MM	3	Chilaquile	Tape Hammock	1.Press_Space_for_food_2.Basic_mag_training_.psyexp program		2	20 trials	13:45	14:00	1	Removed 12:15	1. ate the cracker and then from hopper. 2. pecked tape and then ate from raised hopper. 3. rebaited tape and he ate tape bait, and he ate from raised hopper. 4. bait, ate 5. pecked tape and ate from raised hopper. 6. baited, ate from raised hopper. 7. no bait, pecked tape and got reward. 8. bait, then ate from raised hopper. 9. baited and he ate bait, then ate from raised hopper. 10. no bait, at…
23-Dec-19	MM	3	Chilaquile	Tape Hammock	4.Food_Key_Only_2FullControl		3	20 trials	14:50		1		1. did not peck digital square at first. So I put bait under tape, and he just pecked at the bait until he got it and then took off with the tape. He eventually pecked the square. 2. Pecked square for raised hopper. 3. pecked square for raised hopper... TeamViewer is not working well and keeps disconnecting. 5. pecked digital square for raised hopper. 6-8. 9. 10. 11. pecking ditigal square for fo…
23-Dec-19	MM	3	Chilaquile	Digital Square	4.Food_Key_Only_2FullControl		3	20 trials		15:06	1	Returned 15:07	2. Pecked square for raised hopper. 3. pecked square for raised hopper... TeamViewer is not working well and keeps disconnecting. 5. pecked digital square for raised hopper. 6-8. 9. 10. 11. pecking ditigal square for food and eating quicdkly from raised hopper. 12. 13. 14. 15. 16. (but not always pecking the digital square only; pecks the bottom part of the touch screen (black part) a lot) 17. 18…
24-Dec-19	MM	3	Chilaquile	Digital Square	4.Food_Key_Only_2FullControl		4	10 trials	11:10	11:14	1	Removed 09:10	1. pecked square for raised hopper. 2. Pecked square enough for the hopper to raise on it's own! 3. Pecked square to raise hopper and ate. 4. Pecked square and hopper raised. 5. Getting the hang of the white square being the trigger. 6. Pecked square and raised hopper. 7. Definitely east within 5 seconds! 8. Pecked digital square for raised hopper. 9. Pecked screen to raise hopper. 10. Pecked scr…
24-Dec-19	MM	3	Chilaquile	White Square Criterion	4.Food_Key_Only_2FullControl		1	1	11:20		1
24-Dec-19	MM	3	Chilaquile	White Square Criterion	4.Food_Key_Only_2FullControl		1	2	11:20		1
24-Dec-19	MM	3	Chilaquile	White Square Criterion	4.Food_Key_Only_2FullControl		1	3	11:21		1
24-Dec-19	MM	3	Chilaquile	White Square Criterion	4.Food_Key_Only_2FullControl		1	4	11:21		1
24-Dec-19	MM	3	Chilaquile	White Square Criterion	4.Food_Key_Only_2FullControl		1	5	11:21		1
24-Dec-19	MM	3	Chilaquile	White Square Criterion	4.Food_Key_Only_2FullControl		1	6	11:21		1
24-Dec-19	MM	3	Chilaquile	White Square Criterion	4.Food_Key_Only_2FullControl		1	7	11:21		1
24-Dec-19	MM	3	Chilaquile	White Square Criterion	4.Food_Key_Only_2FullControl		1	8	11:21		1
24-Dec-19	MM	3	Chilaquile	White Square Criterion	4.Food_Key_Only_2FullControl		1	9	11:21		1
24-Dec-19	MM	3	Chilaquile	White Square Criterion	4.Food_Key_Only_2FullControl		1	10	11:22		1
24-Dec-19	MM	3	Chilaquile	White Square Criterion	4.Food_Key_Only_2FullControl		1	11	11:22		1
24-Dec-19	MM	3	Chilaquile	White Square Criterion	4.Food_Key_Only_2FullControl		1	12	11:22		1
24-Dec-19	MM	3	Chilaquile	White Square Criterion	4.Food_Key_Only_2FullControl		1	13	11:22		1
24-Dec-19	MM	3	Chilaquile	White Square Criterion	4.Food_Key_Only_2FullControl		1	14	11:22		1
24-Dec-19	MM	3	Chilaquile	White Square Criterion	4.Food_Key_Only_2FullControl		1	15	11:22		1
24-Dec-19	MM	3	Chilaquile	White Square Criterion	4.Food_Key_Only_2FullControl		1	16	11:22		1
24-Dec-19	MM	3	Chilaquile	White Square Criterion	4.Food_Key_Only_2FullControl		1	17	11:23		1
24-Dec-19	MM	3	Chilaquile	White Square Criterion	4.Food_Key_Only_2FullControl		1	18	11:23		1
24-Dec-19	MM	3	Chilaquile	White Square Criterion	4.Food_Key_Only_2FullControl		1	19	11:23		1
24-Dec-19	MM	3	Chilaquile	White Square Criterion	4.Food_Key_Only_2FullControl		1	20	11:23		0	Returned 11:24
28-Dec-19	MM	3	Yuca	Hopper Training	1.Press_Space_for_food_2.Basic_mag_training_.psyexp program		1	1	15:20	15:40	1	Removed 12:50/ Returned 15:40	1. Came to platform for bait and ate from hopper (baited top) 2. Hopper raised and rebaited in hopper. She finished her last cracker and then explored the TS apparatus (the monitor, the bottom shelf of the cart, the cords). Added bait to platform; she came and took both baits and I lowered the hopper which scared her off the platform. 3. Raised hopper and rebaited table and hopper top once she wa…
29-Dec-19	MM	3	Yuca	Hopper Training	1.Press_Space_for_food_2.Basic_mag_training_.psyexp program		2	4	10:32	10:52	1	Removed 09:50	1. Put two small pieces of bait in the hopper top and she came to the platform immediately and took one (no bait on platform). Lowered the hopper after she took the second piece of bait and she flew off of the platform. 2. She returned to the platform immediately, so I raised the hopper and she flew off. She came back to the table, then the platform (I did not rebait!), flew off to ther plant and…
29-Dec-19	MM	3	Yuca	Hopper Training	1.Press_Space_for_food_2.Basic_mag_training_.psyexp program		3	6	11:40	11:52	0	Returned 11:53	1. The program was slow to respond (maybe TeamViewer slow?) so the hopper wasn't raised when she got to the platform. I raised it and it spooked her to flush, but not fly away. She landed back on the platform. The power for the building went out. Left the TS in her aviary (hopper is raised) and went to get the big battery.... can't use TeamViewer without internet...
30-Dec-19	MM	3	Yuca	Hopper Training	1.Press_Space_for_food_2.Basic_mag_training_.psyexp program		4	7	13:47	14:07	1	Removed 12:05	1. She came to the ts before I went back in to add bait, so I raised the hopper to see what she would do. Exploring the computer and cords before coming to the platform. ate from hopper. I lowered the hopper and she flushed from the platform with her reward. 2. Exploring the lower shelf of the cart, pecking at little pieces of dust and debris that is on it. Climbing on the cords. Added bait to pl…
30-Dec-19	MM	3	Yuca	Hopper Training	1.Press_Space_for_food_2.Basic_mag_training_.psyexp program		5	9	14:19	14:39	1	Returned 14:39	1. She came to the platform and ate from the hopper without bait. Lowered the hopper and she jumped but just went to the dell computer, not all the way away. 2. Baited hopper top. Raised the hopper while she was on the platform and she flew back to the table. but then came back for hopper bait. 3. Lowered the hopper and then raised it as she approached. She looked into the hopper a few times and …
31-Dec-19	MM	3	Yuca	Hopper Training	1.Press_Space_for_food_2.Basic_mag_training_.psyexp program		6	15	11:24	11:44	1	Removed 10:10	1. hopper is up, but internet is out so TeamViewer is not working. Reconnected within a few minutes. She looked into the hopper but didn't take food, exploring the laptop and generally getting reaquainted with the apparatus. Pecking the black foam. I lowered the hopper, and she flew off the platform but immediately came back, so I raised the hopper as she approached, but she did not eat - she's j…
31-Dec-19	MM	3	Yuca	Hopper Training	1.Press_Space_for_food_2.Basic_mag_training_.psyexp program		7	17	12:45	13:01	1	Returned 13:02	1. hopper is raised for her to hopefully eat from right off the top. She came to the dell side and then flew around to the pltfofrm and pecked at crumbs on the platform (from Chilaquile's session). She flew down to the lower shelf of the cart and played with the cords and then flew back up to the platform and pecked at the food in the hopper but didn't get any before flying around to the laptop. …
1-Jan-20	MM	3	Yuca	Hopper Training	1.Press_Space_for_food_2.Basic_mag_training_.psyexp program	L	8	18	15:00	13:19	1	Removed 12:30/Returned 15:45	1. ate from raised hopper, lowered hopper. 2. raised hopper as she approached, she ate and took the food to the end of the platform and I lowered the hopper. 3. raised hopper as she appraoched and she ate. 4. raised hopper as she approached, she ate (she is jumpy but coming back), ate and I lowered. 5. raised hopper as she approached. she walked away but then came back and was unsuccessful at qui…
2-Jan-20	MM	3	Yuca	Hopper Training	1.Press_Space_for_food_2.Basic_mag_training_.psyexp program	L	9	27	10:16	10:45	1	Removed 9:50	1. raised hopper as she approached and she took flight/jumped but landed back on the platform and hesitantly walked back up to the hopper, looked into it and around on the inside and then walked away without taking food, came back and quickly took a piece of food and took it to the end of hte table. lowered hopper. 2. After eating she went down to the floor to her water dish and then explored the…
2-Jan-20	MM	3	Yuca	Hopper Training	1.Press_Space_for_food_2.Basic_mag_training_.psyexp program	L	10	34	12:05	12:25	1	Returned 12:26	1. hopper was raised when I put it in from Marisco's session, lowered hopper after she ate 3 pieces. She left the platform. 2. raised hopper as she approached and she did not flinch, took 1, 2, then started to walk away so I lowered the hopper. 3. raised hopper as she approached she ate one piece and then started to walk away so I lowered the hopper. 4. raised hopper as she approached and she doe…
3-Jan-20	MM	3	Yuca	Hopper Training	1.Press_Space_for_food_2.Basic_mag_training_.psyexp program	L	11	46	14:26	14:31	1	Removed 12:20	1. raised hopper as she approached and she ate from hopper (crumbs). Let her do this a few times and then lowered hopper. 2. raised hopper when she stuck her head in, and then lowered it after she got a piece. 3. raised hopper when she stuck her head in and lowered it when she pulled it out. 4. again. 5. again, did not get piece within 5 secs. 6. did it in 5 secs. 7. raised when she stuck her hea…
3-Jan-20	MM	3	Yuca	Hopper Criterion	1.Press_Space_for_food_2.Basic_mag_training_.psyexp program	L	1	1	15:22		1
3-Jan-20	MM	3	Yuca	Hopper Criterion	1.Press_Space_for_food_2.Basic_mag_training_.psyexp program	L	1	2	15:22		1
3-Jan-20	MM	3	Yuca	Hopper Criterion	1.Press_Space_for_food_2.Basic_mag_training_.psyexp program	L	1	3	15:22		1
3-Jan-20	MM	3	Yuca	Hopper Criterion	1.Press_Space_for_food_2.Basic_mag_training_.psyexp program	L	1	4	15:23		1
3-Jan-20	MM	3	Yuca	Hopper Criterion	1.Press_Space_for_food_2.Basic_mag_training_.psyexp program	L	1	5	15:23		1
3-Jan-20	MM	3	Yuca	Hopper Criterion	1.Press_Space_for_food_2.Basic_mag_training_.psyexp program	L	1	6	15:23		1
3-Jan-20	MM	3	Yuca	Hopper Criterion	1.Press_Space_for_food_2.Basic_mag_training_.psyexp program	L	1	7	15:23		1
3-Jan-20	MM	3	Yuca	Hopper Criterion	1.Press_Space_for_food_2.Basic_mag_training_.psyexp program	L	1	8	15:24		1
3-Jan-20	MM	3	Yuca	Hopper Criterion	1.Press_Space_for_food_2.Basic_mag_training_.psyexp program	L	1	9	15:24		1
3-Jan-20	MM	3	Yuca	Hopper Criterion	1.Press_Space_for_food_2.Basic_mag_training_.psyexp program	L	1	10	15:24		1
3-Jan-20	MM	3	Yuca	Hopper Criterion	1.Press_Space_for_food_2.Basic_mag_training_.psyexp program	L	1	11	15:24		0
3-Jan-20	MM	3	Yuca	Hopper Criterion	1.Press_Space_for_food_2.Basic_mag_training_.psyexp program	L	1	12	15:25		1
3-Jan-20	MM	3	Yuca	Hopper Criterion	1.Press_Space_for_food_2.Basic_mag_training_.psyexp program	L	1	13	15:26		1
3-Jan-20	MM	3	Yuca	Hopper Criterion	1.Press_Space_for_food_2.Basic_mag_training_.psyexp program	L	1	14	15:26		0
3-Jan-20	MM	3	Yuca	Hopper Criterion	1.Press_Space_for_food_2.Basic_mag_training_.psyexp program	L	1	15	15:26		0
3-Jan-20	MM	3	Yuca	Hopper Criterion	1.Press_Space_for_food_2.Basic_mag_training_.psyexp program	L	1	16	15:27		1
3-Jan-20	MM	3	Yuca	Hopper Criterion	1.Press_Space_for_food_2.Basic_mag_training_.psyexp program	L	1	17	15:27		1
3-Jan-20	MM	3	Yuca	Hopper Criterion	1.Press_Space_for_food_2.Basic_mag_training_.psyexp program	L	1	18	15:28		1
3-Jan-20	MM	3	Yuca	Hopper Criterion	1.Press_Space_for_food_2.Basic_mag_training_.psyexp program	L	1	19	15:28		1
3-Jan-20	MM	3	Yuca	Hopper Criterion	1.Press_Space_for_food_2.Basic_mag_training_.psyexp program	L	1	20	15:29		1	Returned 15:30
5-Jan-20	KM	3	Yuca	Tape Hammock	4.Food_Key_Only_2FullControl		1	Multiple	11:08	11:20	?	Removed 0840
5-Jan-20	KM	3	Yuca	Tape Hammock	4.Food_Key_Only_2FullControl		2	Multiple	12:06	12:20	?
5-Jan-20	KM	3	Yuca	Digital square	4.Food_Key_Only_2FullControl		3	1	12:24	12:30	1	Returned 12:30	touched digital square and ate from hopper one time before getting bored/full
6-Jan-20	MM	3	Yuca	Digital square	4.Food_Key_Only_2FullControl	L	4	2	10:05	10:29	1	Removed 09:05	1. the lid closed on the masking tape is too far closed and the square goes off the screen. Reset with duct tape. She is not pecking the square. Adding Tape hammock. She pecked and I raised the hopper. 2. She pecked and I raised the hopper. 3. She peced the food under the tape and I raised the hopper. 4. SHe pecked the food under the tape and I raised the hopper. 5. She pecked the food and I rais…
6-Jan-20	MM	3	Yuca	Digital square	4.Food_Key_Only_2FullControl	L	5	18	11:58	12:18	1	Returned 12:19	1. She is looking around at the hopper and a hole in the black foam that she started, and Chilaquile made bigger. Not loking at the TS. Added bait in tape after 5 mins. 1-7 pecked tape and then ate from raised hopper. She seems more interested in the bait and/or the tape than eating from the hopper though. Took tape and bait away. 8. She pecked as residual cracker on the screen at the white squar…
7-Jan-20	MM	3	Yuca	Digital square	4.Food_Key_Only_2FullControl	L	6	28	14:51	14:58	1	Removed 12:00	1. Pecked food in tape (not hammock) 2-3. more interested in pecking the food in the tape, on 3 she ate from the raised hopper. 4. Ate from raised hopper after pecking tape. 5. Removed food from behind tape. so she would peck the tape but not the food; stuck her head in the hopper twice but did not eat from it, then took the whole piece of tape off the screen and then ate from the hopper. 6.
7-Jan-20	MM	3	Yuca	Paper Square	1.Press_Space_for_food_2.Basic_mag_training_.psyexp program	L	7	33	14:59	15:04	1		1. pecked at food in tape hammock and then it fell into the raised hopper and she ate it. 2. Raised the hopper when she pecked the paper square; she ate from raised hopper. 3. Raised hopper when she pecked at the paper square and she ate from it. 4. Pecked at paper square and she ate from the raised hopper. 5. Ate from raised hopper after pecking at empty tape hammock. 6. she went to play in her …
7-Jan-20	MM	3	Yuca	Paper Square	1.Press_Space_for_food_2.Basic_mag_training_.psyexp program	L	8	38	15:48	16:05	1	Returned 16:10	1. took big piece after pecking 2. is getting to know she needs to peck for the hopper to be raised. 3. 4. 5. 6. 7. 8. Really getting the hang of pecking the tape to get the hopper to be raised. 9. 10. She's grabbing at the tape from the tape hammock so I'm going to take that off. 11. 12 - a good strong peck to the paper square! 13. not interested in goin to the hopper after it was raised 14. Ate…
8-Jan-20	MM	3	Yuca	Paper Square	1.Press_Space_for_food_2.Basic_mag_training_.psyexp program	L	9	60	10:53	11:10	1	Removed 08:55	1. took her a minute to understand again that she couldn't get food from the hopper without pecking the white square but she did it. 2. Did it again - she seems to be amazed that this works because she slowly pecks the paper square and then slowly takes a cracker from the raised hopper after looking at it raised. 3. Pecked at the tape along the edge and then stuck her head in the hopper. I think …
8-Jan-20	MM	3	Yuca	Digital square	4.Food_Key_Only_2FullControl	L	10	75	12:17	12:29	1	Returned 12:29	1. touched digital square and got big piece of food. 2. touched digital square and got food. 3. tapped digital square harder to get access to food hopper. 4. TeamViewer a little slow to respond so she walked a way a little before the hopper raised but came back and ate from it. 5. Same as 4 but she didn't walk away in between. 6. Lightly tapped square for hopper to raise. 7. TeamViewer is not res…
9-Jan-20	MM	3	Yuca	White Square Criterion	4.Food_Key_Only_2FullControl	L	1	1	13:46		0	Removed 13:10	not within 5 s; still got food though
9-Jan-20	MM	3	Yuca	White Square Criterion	4.Food_Key_Only_2FullControl	L	1	2	13:47		1
9-Jan-20	MM	3	Yuca	White Square Criterion	4.Food_Key_Only_2FullControl	L	1	3	13:48		1
9-Jan-20	MM	3	Yuca	White Square Criterion	4.Food_Key_Only_2FullControl	L	1	4	13:48		1
9-Jan-20	MM	3	Yuca	White Square Criterion	4.Food_Key_Only_2FullControl	L	1	5	13:49		1
9-Jan-20	MM	3	Yuca	White Square Criterion	4.Food_Key_Only_2FullControl	L	1	6	13:49		0		not within 5 s; still got food though
9-Jan-20	MM	3	Yuca	White Square Criterion	4.Food_Key_Only_2FullControl	L	1	7	13:52		1
9-Jan-20	MM	3	Yuca	White Square Criterion	4.Food_Key_Only_2FullControl	L	1	8	13:53		1
9-Jan-20	MM	3	Yuca	White Square Criterion	4.Food_Key_Only_2FullControl	L	1	9	13:53		1
9-Jan-20	MM	3	Yuca	White Square Criterion	4.Food_Key_Only_2FullControl	L	1	10	13:53		1
9-Jan-20	MM	3	Yuca	White Square Criterion	4.Food_Key_Only_2FullControl	L	1	11	13:54		1
9-Jan-20	MM	3	Yuca	White Square Criterion	4.Food_Key_Only_2FullControl	L	1	12	13:54		1
9-Jan-20	MM	3	Yuca	White Square Criterion	4.Food_Key_Only_2FullControl	L	1	13	13:54		1
9-Jan-20	MM	3	Yuca	White Square Criterion	4.Food_Key_Only_2FullControl	L	1	14	13:54		1
9-Jan-20	MM	3	Yuca	White Square Criterion	4.Food_Key_Only_2FullControl	L	1	15	13:54		1
9-Jan-20	MM	3	Yuca	White Square Criterion	4.Food_Key_Only_2FullControl	L	1	16	13:55		1
9-Jan-20	MM	3	Yuca	White Square Criterion	4.Food_Key_Only_2FullControl	L	1	17	13:55		1
9-Jan-20	MM	3	Yuca	White Square Criterion	4.Food_Key_Only_2FullControl	L	1	18	13:55		0		not within 5 s no food gotten
9-Jan-20	MM	3	Yuca	White Square Criterion	4.Food_Key_Only_2FullControl	L	1	19	13:56		1
9-Jan-20	MM	3	Yuca	White Square Criterion	4.Food_Key_Only_2FullControl	L	1	20	13:56		0		not within 5 s no food gotten
9-Jan-20	MM	3	Yuca	White Square Criterion	4.Food_Key_Only_2FullControl	L	2	21	14:45		0		Yuca is preening on a front perch instead of going to the platform; stopped preening after 5 mins; baited platform
9-Jan-20	MM	3	Yuca	White Square Criterion	4.Food_Key_Only_2FullControl	L	2	22			0
9-Jan-20	MM	3	Yuca	White Square Criterion	4.Food_Key_Only_2FullControl	L	2	23			1
9-Jan-20	MM	3	Yuca	White Square Criterion	4.Food_Key_Only_2FullControl	L	2	24	14:52		1
9-Jan-20	MM	3	Yuca	White Square Criterion	4.Food_Key_Only_2FullControl	L	2	25	14:52		0
9-Jan-20	MM	3	Yuca	White Square Criterion	4.Food_Key_Only_2FullControl	L	2	26			1
9-Jan-20	MM	3	Yuca	White Square Criterion	4.Food_Key_Only_2FullControl	L	2	27	14:53		1
9-Jan-20	MM	3	Yuca	White Square Criterion	4.Food_Key_Only_2FullControl	L	2	28	14:53		1		She wiped her bill a few times on the table top and then came to a front perch; this doesn't seem like a good time to test her
9-Jan-20	MM	3	Yuca	White Square Criterion	4.Food_Key_Only_2FullControl	L	2	29			0		she is having trouble getting food pieces even though she sticks her head in right away
9-Jan-20	MM	3	Yuca	White Square Criterion	4.Food_Key_Only_2FullControl	L	2	30	14:57		0	Returned 15:00	This was not a good session for testing for Yuca; ended after 10 trials because she was not totally focused
10-Jan-20	MM	3	Yuca	White Square Criterion	4.Food_Key_Only_2FullControl	L	3	31	11:11		1	Removed 09:05
10-Jan-20	MM	3	Yuca	White Square Criterion	4.Food_Key_Only_2FullControl	L	3	32			1
10-Jan-20	MM	3	Yuca	White Square Criterion	4.Food_Key_Only_2FullControl	L	3	33			1
10-Jan-20	MM	3	Yuca	White Square Criterion	4.Food_Key_Only_2FullControl	L	3	34			1
10-Jan-20	MM	3	Yuca	White Square Criterion	4.Food_Key_Only_2FullControl	L	3	35			1
10-Jan-20	MM	3	Yuca	White Square Criterion	4.Food_Key_Only_2FullControl	L	3	36			1
10-Jan-20	MM	3	Yuca	White Square Criterion	4.Food_Key_Only_2FullControl	L	3	37	11:12		1
10-Jan-20	MM	3	Yuca	White Square Criterion	4.Food_Key_Only_2FullControl	L	3	38			1
10-Jan-20	MM	3	Yuca	White Square Criterion	4.Food_Key_Only_2FullControl	L	3	39			1
10-Jan-20	MM	3	Yuca	White Square Criterion	4.Food_Key_Only_2FullControl	L	3	40			1
10-Jan-20	MM	3	Yuca	White Square Criterion	4.Food_Key_Only_2FullControl	L	3	41			1
10-Jan-20	MM	3	Yuca	White Square Criterion	4.Food_Key_Only_2FullControl	L	3	42	11:16		1		She left the platform and went to get a drink at beginning of trial, then took piece from trial back to water tub
10-Jan-20	MM	3	Yuca	White Square Criterion	4.Food_Key_Only_2FullControl	L	3	43	11:17		1
10-Jan-20	MM	3	Yuca	White Square Criterion	4.Food_Key_Only_2FullControl	L	3	44	11:18		1		TeamViewer slow to respond
10-Jan-20	MM	3	Yuca	White Square Criterion	4.Food_Key_Only_2FullControl	L	3	45			1
10-Jan-20	MM	3	Yuca	White Square Criterion	4.Food_Key_Only_2FullControl	L	3	46			1		She did get crumbs first (within 5 seconds), then I let her get a big piece before lowering the hopper to start the next trial
10-Jan-20	MM	3	Yuca	White Square Criterion	4.Food_Key_Only_2FullControl	L	3	47			1
10-Jan-20	MM	3	Yuca	White Square Criterion	4.Food_Key_Only_2FullControl	L	3	48			1
10-Jan-20	MM	3	Yuca	White Square Criterion	4.Food_Key_Only_2FullControl	L	3	49			1
10-Jan-20	MM	3	Yuca	White Square Criterion	4.Food_Key_Only_2FullControl	L	3	50			0	Returned 12:34	Did not successfully get a piece from raised hopper within 5 seconds
25-Mar-20	MM	3	Pizza	Hopper Training	1.Press_Space_for_food_2.Basic_mag_training_nostartscreen.psyexp program	R	1	1	14:34	14:50	1	Removed 11:00/ Returned 14:50	1. Hopper raised with whole GF in hopper hole and 1/3 or GF on platform infront of hopper. Came down within 1 min and ate piece from platform then took whole GF from hopper and walked casually off the platform to eat in water tub. 2. He returned to the platform and the hopper is raised so I wanted to see if he would go to it on his own. He did not. 14:38 I added 2 pieces of goldfish into the rais…
26-Mar-20	MM	3	Pizza	Hopper Training	1.Press_Space_for_food_2.Basic_mag_training_nostartscreen.psyexp program	R	2	5	11:19	11:42	1	Removed 08:50	5. Hopper raised, no bait. Came to platform and ate from raised hopper on his own within 1 minute. 6. 11:19 I lowered and raised the hopper when he was on a rear perch (first time he's heard the noise). He came back within 2 mins and I let him take 5 or so pieces before lowering the hopper. He flushed off the platform but not in a super duper scared way. 7. 11:23 Raised the hopper while he was on…
26-Mar-20	MM	3	Pizza	Hopper Training	1.Press_Space_for_food_2.Basic_mag_training_nostartscreen.psyexp program	R	3	10	12:33	12:54	1	Returned 12:55	10. Hopper is lowered, no bait. Came down within 1 minute and I raised the platform while he was looking into the hopper and he didn't even flinch! He didn't eat from the hopper though, and just walked away and flew to his water tub. Walked around on the lower shelf of table. Returned within 5 mins and put his head in the hopper but did not eat. Pecked the side of the monitor, then picked at tiny…
27-Mar-20	KM	3	Pizza	Hopper Training	1.Press_Space_for_food_2.Basic_mag_training_nostartscreen.psyexp program	R	4	13	13:49	14:09	0	Removed 1150	13. Baited platform after 3min, came down and I raised hopper as he looked in. Did not take food, but was still eating bait. I lowered hopper and he left platform, but not scared. 14. Baited platform again 10min into session. He came immediately, ate the bait, I raised the hopper and he looked in it but did not reach in to take food. Left platform. 15. I added a large bait piece onto the raised h…
27-Mar-20	KM	3	Pizza	Hopper Training	1.Press_Space_for_food_2.Basic_mag_training_nostartscreen.psyexp program	R	5	16	14:42	15:02	0	Returned 1545	16. TS has 2 larger bait pieces in raised hopper, one small bait piece on platform. Does not come down in 5min. Added a 2nd small bait piece to platform. He comes and eats the bait pieces, looks in hopper, but does not eat. I lower hopper then raise it and he startles a tiny bit. Then calmly walks away and flies to perch. 17. 13min into session, added another bait piece to platform since he's not…
29-Mar-20	KM	3	Pizza	Hopper Training	1.Press_Space_for_food_2.Basic_mag_training_nostartscreen.psyexp program	R	6	17	10:39	10:59	1	Removed 0855	17. Bait piece on platform, larger piece in raised hopper. Comes down immediately and eats both. I lower hopper when he grabs cracker from raised hopper and he is a tiny bit jumpy. 18. Stayed on platform to eat cracker then went back to hopper and looked in. I raised hopper when he was looking in, he was a little jumpy but then still grabbed a piece from hopper. I lowered hopper immediately after…
29-Mar-20	KM	3	Pizza	Hopper Training	1.Press_Space_for_food_2.Basic_mag_training_nostartscreen.psyexp program	R	7	21	11:34	11:54	1		21. Did not come down in 5min, baited platform. Came down immediately and took bait. Looked in hopper and I raised it, he ate from it immediately, and I lowered the hopper. 22. After eating he looked in hopper again and I raised it. Ate one piece from hopper before I lowered it again. 23. Stayed on platform doing headups to his reflection. I raised hopper when it seemed like he was oriented to it…
29-Mar-20	KM	3	Pizza	Hopper Training	1.Press_Space_for_food_2.Basic_mag_training_nostartscreen.psyexp program	R	8	25	12:40	12:55	1	Returned 1255	25. Did not come down in 5min, baited platform. Came down immediately, I raised hopper when he looked in it and he took food, I lowered hopper. 26. Stayed on platform while eating food, then looked in hopper again, I raised it and he took more food and I lowered it immediately while he was still looking. Then does headup to his reflection and flies to his perch. 27. Did not come back after 5min, …
30-Mar-20	MM	3	Pizza	Hopper Training	1.Press_Space_for_food_2.Basic_mag_training_nostartscreen.psyexp program	R	9	28	14:25	14:50	1	Removed 11:55	28. Came down within 2 mins and I raise the hopper and he ate 1 piece from it, looked at himself in the touchscreen reflection and then let the platform. Lowered hopper. 29. 14:28 going between water tub and bottom shelf of cart; baited at 5 mins and he came and I raised the hopper and he ate 4 pieces. Lowered hopper while he was watching. 30. Still on platform and I raised the hopper when he ret…
30-Mar-20	MM	3	Pizza	Hopper Training	1.Press_Space_for_food_2.Basic_mag_training_nostartscreen.psyexp program	R	10	33	15:22	15:43	1	Returned 15:44	33. baited at 5 mins and came down immediately. Ate 2 pieces and I raised the hopper. 34. Put his head back into the hopper and I raised it and he at 2 pieces and then I lowered it. 35. 15:29 Standing on monitor. Went to rear perch. Baited at 5 mins; came immediately and ate bait while I raised hopper, ate 2 pieces and I lowered hopper. 36. Stuck head in and I raised hopper, ate 2 pieces and I lo…
31-Mar-20	MM	3	Pizza	Hopper Training	1.Press_Space_for_food_2.Basic_mag_training_nostartscreen.psyexp program	R	11	39	11:08	11:28	1	Removed 09:40	39. Came down almost immediately and I raised the hopper as he approached it. He ate 4 pieces and then I lowered the hopper as he was starting to walk away. 39. 11:10 Came down and was unsuccessful at retrieving a cracker piece and so he perched atop the monitor. I flushed him off and put bait down. 40. 11:23 came and I only left the hopper raised for 5 secs. 41. raised hopper and left it raised …
31-Mar-20	MM	3	Pizza	Hopper Training	1.Press_Space_for_food_2.Basic_mag_training_nostartscreen.psyexp program	R	12	44	12:02	12:22	1		44. Came down almost immediately and I raised the hopper and let him get 1 piece of food (took ~7 mins) 45. did not access any food in 5 s although he tried. 46. did not participate in 5s. 47. Came back and got food in 5 s. 48. got food in 5s 49. ate 2 pieces in 5 s. 50. ate 3 pieces in 5 s. 51. Starting to peck at the black foam. Did not go to hopper when I raised it and then went to top of moni…
31-Mar-20	MM	3	Pizza	Hopper Criterion	1.Press_Space_for_food_2.Basic_mag_training_nostartscreen.psyexp program	R	1	1	13:37		1
31-Mar-20	MM	3	Pizza	Hopper Criterion	1.Press_Space_for_food_2.Basic_mag_training_nostartscreen.psyexp program	R	1	2			1
31-Mar-20	MM	3	Pizza	Hopper Criterion	1.Press_Space_for_food_2.Basic_mag_training_nostartscreen.psyexp program	R	1	3	13:38		1		left platform after last trial; baited platform after 5 mins infront of hopper so he would come back
31-Mar-20	MM	3	Pizza	Hopper Criterion	1.Press_Space_for_food_2.Basic_mag_training_nostartscreen.psyexp program	R	1	4			1
31-Mar-20	MM	3	Pizza	Hopper Criterion	1.Press_Space_for_food_2.Basic_mag_training_nostartscreen.psyexp program	R	1	5	13:45		1		left platform for water tub after last trial; baited at 5 mins;
31-Mar-20	MM	3	Pizza	Hopper Criterion	1.Press_Space_for_food_2.Basic_mag_training_nostartscreen.psyexp program	R	1	6			1
31-Mar-20	MM	3	Pizza	Hopper Criterion	1.Press_Space_for_food_2.Basic_mag_training_nostartscreen.psyexp program	R	1	7			0
31-Mar-20	MM	3	Pizza	Hopper Criterion	1.Press_Space_for_food_2.Basic_mag_training_nostartscreen.psyexp program	R	1	8			1
31-Mar-20	MM	3	Pizza	Hopper Criterion	1.Press_Space_for_food_2.Basic_mag_training_nostartscreen.psyexp program	R	1	9			1
31-Mar-20	MM	3	Pizza	Hopper Criterion	1.Press_Space_for_food_2.Basic_mag_training_nostartscreen.psyexp program	R	1	10	13:51		1 = 9/10 correct	Returned 13:57	left platform to perch on drain on floor after last trial; stuck head in but was unsuccessful at retrieving a piece of food
1-Apr-20	MM	3	Pizza	Hopper Criterion	1.Press_Space_for_food_2.Basic_mag_training_nostartscreen.psyexp program	R	2	11	14:43		1		I'm using the other cart for the first time because both sets of wheels swivel and he seems scared of it, up on back wall with mouth open at beginning of trial attempt; baited at 5 mins and he came down and participated immediately
1-Apr-20	MM	3	Pizza	Hopper Criterion	1.Press_Space_for_food_2.Basic_mag_training_nostartscreen.psyexp program	R	2	12	14:48		0		baited at 5 mins; stuck head in and attempted to get piece but was unsuccessful and then walked away
1-Apr-20	MM	3	Pizza	Hopper Criterion	1.Press_Space_for_food_2.Basic_mag_training_nostartscreen.psyexp program	R	2	13	14:54		1		baited at 5 mins;
1-Apr-20	MM	3	Pizza	Hopper Criterion	1.Press_Space_for_food_2.Basic_mag_training_nostartscreen.psyexp program	R	3	14	15:36		1		baited at 5 mins
1-Apr-20	MM	3	Pizza	Hopper Criterion	1.Press_Space_for_food_2.Basic_mag_training_nostartscreen.psyexp program	R	3	15	15:43		1		baited after 10s ITI
1-Apr-20	MM	3	Pizza	Hopper Criterion	1.Press_Space_for_food_2.Basic_mag_training_nostartscreen.psyexp program	R	3	16	15:44		1		he was standing on the edge of his water tub for 5 mins without moving so I went in and (flushed) baited near the hopper at 5 mins;
1-Apr-20	MM	3	Pizza	Hopper Criterion	1.Press_Space_for_food_2.Basic_mag_training_nostartscreen.psyexp program	R	3	17	15:51		0	Returned 15:54	baited after 10s ITI; stuck head in but did not attempt to retrieve food before leaving platform; ended session
2-Apr-20	MM	3	Pizza	Hopper Criterion	1.Press_Space_for_food_2.Basic_mag_training_nostartscreen.psyexp program	R	4	18	13:28		1	Removed 11:00
2-Apr-20	MM	3	Pizza	Hopper Criterion	1.Press_Space_for_food_2.Basic_mag_training_nostartscreen.psyexp program	R	4	19	13:28		1
2-Apr-20	MM	3	Pizza	Hopper Criterion	1.Press_Space_for_food_2.Basic_mag_training_nostartscreen.psyexp program	R	4	20	13:28		1 = 8/9 correct		PASSED HOPPER CRITERION
2-Apr-20	MM	3	Pizza	Hopper Criterion	1.Press_Space_for_food_2.Basic_mag_training_nostartscreen.psyexp program	R	4	21	13:34		1		continued to be on platform so I let him continue participating
2-Apr-20	MM	3	Pizza	Hopper Criterion	1.Press_Space_for_food_2.Basic_mag_training_nostartscreen.psyexp program	R	4	22	13:34		1
2-Apr-20	MM	3	Pizza	Hopper Criterion	1.Press_Space_for_food_2.Basic_mag_training_nostartscreen.psyexp program	R	4	23	12:34		1
2-Apr-20	MM	3	Pizza	Digital square	4.Food_Key_Only_2FullControl	R	1	1	14:12	15:33	1	Returned 14:49	1. looked at square but did not peck it so I added food under tape over digital square. 2. grabbed at food in tape, but not understanding that it raises the hopper. Left platform. 3. 14:13 baited platform at 5 mins; added bait to center of platform at 10 mins; Psychopy froze! and I had to exit the program and he left the platform... 4. 14:32 baited immediately; came and took bait and then waited …
3-Apr-20	MM	3	Pizza	Tape Hammock	1.Press_Space_for_food_2.Basic_mag_training_nostartscreen.psyexp program	R	2	5	14:36	14:55	1	Removed 12:30	5. he came to platform where baited paper square was on screen, looked in the hopper and then at the paper square and then flew away. 6. 14:37 Came down at 5 mins and kept looking in the hopper but never the touch screen where 4 large pieces of food are in tape hammock. left platform after 8 mins. 7. 14:45 exchanged bait in tape hammock for whole goldfish at 5 mins; came and put head in hopper fi…
3-Apr-20	MM	3	Pizza	Tape Hammock	1.Press_Space_for_food_2.Basic_mag_training_nostartscreen.psyexp program	R	3	8	15:34	15:54	1	Returned 16:00	8. took tail piece from tape hammock and I raised the hopper, ate from raised hopper. Lowered hopper. 9. 15:35 doing head up at the screen then left the platform. baited hammock. came down within 1 minute and took bait and I raised hopper. ate from raised hopper. lowered hopper. 10. 15:36 left platform. baited hammock. took bait and did not eat from hopper. left platform. 11. 15:38 added bait to …
5-Apr-20	KM	3	Pizza	Tape Hammock	1.Press_Space_for_food_2.Basic_mag_training_nostartscreen.psyexp program	R	4	15	14:05	14:25	1	Removed 1200	15. goldfish tail piece taped to white square, came down and took cracker piece. I raised hopper and he ate from it after eating tail piece. 16. smaller piece crumbled in tape hammock, came immediately ate a few pieces, I raised and lowered the hopper a few times and he angled his head towards it but did not eat from it. 17. still crumbs in tape and small crumbs on platform so I'm not adding more…
5-Apr-20	KM	3	Pizza	Tape Hammock	1.Press_Space_for_food_2.Basic_mag_training_nostartscreen.psyexp program	R	5	17	15:05	15:25	-1	Returned 1600	17. same crumbs in tape and on platform as before. After 10min, added another small cracker piece to tape hammock. Did not come down in 20min
6-Apr-20	MM	3	Pizza	Tape Hammock	1.Press_Space_for_food_2.Basic_mag_training_nostartscreen.psyexp program	R	6	17	11:00	11:17	1	Removed 09:10	17. Small piece of food in tape hammock; came down almost immediately and ate and then ate from raised hopper. 18. 11:01 small crumb in tape hammock; came down immediately and ate crumb and then 3 small pieces from raised hopper. 19. 11:02 came down almost immediately and ate small piece in hammock, then ate from raised hopper. 20. 11:03 came down almost immediately and ate crumb in hammock, then…
6-Apr-20	MM	3	Pizza	Tape Hammock	1.Press_Space_for_food_2.Basic_mag_training_nostartscreen.psyexp program	R	7	26	12:39	13:00	1	Returned 13:00	26. Came down within 2 mins, ate crumb from hammock and then 3 pieces from raised hopper. 27. pecked at crumbs in hammock and then ate from raised hopper without needing to be re-baited. 28. 12:42 - PsychoPy froze ARG! took 10 mins to get the computer to reboot and reload. 12:51 - pecked crumbs and then ate from hopper when raised 29. pecked crumbs but did not eat from hopper when raised. 30. 12:…
7-Apr-20	MM	3	Pizza	Tape Hammock	1.Press_Space_for_food_2.Basic_mag_training_nostartscreen.psyexp program	R	8	35	15:32	15:52	1	Removed 13:15	35. No bait. Put bait in hammock at 3 mins bc he'd turned his back to the apparatus. Added bigger piece of bait to hammock at 6 mins; still no response. Raised and lowered the hopper to try to get his attention. baited platform at 10 mins. Came to table at 17 mins and ate bait, then ate from hammock and did not eat from raised hopper before immediately leaving the platform.
7-Apr-20	MM	3	Pizza	Tape Hammock	1.Press_Space_for_food_2.Basic_mag_training_nostartscreen.psyexp program	R	9	36	16:16	16:36	1		36. 1/3 cracker under tape on paper square. Came down immediately and pecked at cracker on screen and then ate from raised hopper. 37. Pecked on cracker again and ate from raised hopper. 38. 16:17 baited platform at 5 mins; came and ate bait, tried to get food under tape, then ate from raised hopper. Left platform. 39. 16:23 baited platform at 5 mins; ate bait, pecked at piece under tape, ate one…
7-Apr-20	MM	3	Pizza	Tape Hammock	1.Press_Space_for_food_2.Basic_mag_training_nostartscreen.psyexp program	R	10	42	17:00	17:15	1	Returned 17:15	42. came down immediately and pecked cracker under tape and ate from raised hopper. 43. 17:01 tried very hard to get big cracker out from under tape and looked into raised hopper but did not eat before leaving platform. 44. 17:02 baited at 5 mins, came and ate bait, but did not touch square or food under tape - looked into hopper that was not raised - then left the platform. 45. 17:08 baited at 5…
8-Apr-20	MM	3	Pizza	Tape Hammock	1.Press_Space_for_food_2.Basic_mag_training_nostartscreen.psyexp program	R	11	46	11:13	11:35	1	Removed 09:05	46. came to platform immediately pecked taped food and ate from raised hopper. 47. Pecked again at food but didin't immediately eat from hopper, did within 10 s. Then left platform. 48. 11:15 baited at 3 mins; came down ate bait, pecked food under tape, ate from raised hopper. Lowered hopper after 5 seconds. 49. Pecked tape around paper square and I raised the hopper and he ate immediately from t…
8-Apr-20	MM	3	Pizza	Tape Hammock	1.Press_Space_for_food_2.Basic_mag_training_nostartscreen.psyexp program	R	12	60	12:04	12:25	1	Returned 13:08	60. came down and participated immediately. there is an even smaller piece of bait under the tape than last session, which he pecked and then ate from raised hopper. I lowered hopper after 5 s and he left the platform. 61. 12:05 added food to hopper (not to platform) at 3 mins; came down within 4 mins and pecked the cracker under the tape and ate from raised hopper. 62. immediate second trial in …
9-Apr-20	MM	3	Pizza	Tape Hammock	1.Press_Space_for_food_2.Basic_mag_training_nostartscreen.psyexp program	R	13	67	15:03	15:23	1	Removed 12:05	67. Came down within 1 min and pecked the screen (close to the square) so I raised the hopper and he very rapidly ate from it. It was cleared of crumbs since yesterday so big pieces more enticing I think. I lowered the hopper after he got 1 big piece, and he left the platform without trying a second attempt. 68. 15:06 came back and participated within 2 mins by pecking the cracker under the tape …
9-Apr-20	MM	3	Pizza	Digital square	4.Food_Key_Only_2FullControl	R	14	81	15:58	16:15	1	Returned 16:16	81. Pecked digital square 5 times in a row for food reward (did not get food reward on 5th trial) 86. 16:01 Did 4 trials in a row (pecking very lightly on the digital. square - not really pecking, but touching, so doesn't make hopper raise on his own). 90. 16:02 baited at 5 mins; he came down at did 5 trials in a row, pecking the digital square and getting 1 reward each tiem before I raised the h…
10-Apr-20	MM	3	Pizza	White Square Criterion	4.Food_Key_Only_2FullControl	R	1	1	11:19		1	Removed 09:30
10-Apr-20	MM	3	Pizza	White Square Criterion	4.Food_Key_Only_2FullControl	R	1	2			1
10-Apr-20	MM	3	Pizza	White Square Criterion	4.Food_Key_Only_2FullControl	R	1	3			1
10-Apr-20	MM	3	Pizza	White Square Criterion	4.Food_Key_Only_2FullControl	R	1	4			1
10-Apr-20	MM	3	Pizza	White Square Criterion	4.Food_Key_Only_2FullControl	R	1	5			0		did not eat within 5 s
10-Apr-20	MM	3	Pizza	White Square Criterion	4.Food_Key_Only_2FullControl	R	1	6			1
10-Apr-20	MM	3	Pizza	White Square Criterion	4.Food_Key_Only_2FullControl	R	1	7			0		did not eat within 5 s
10-Apr-20	MM	3	Pizza	White Square Criterion	4.Food_Key_Only_2FullControl	R	1	8			1
10-Apr-20	MM	3	Pizza	White Square Criterion	4.Food_Key_Only_2FullControl	R	1	9	11:23		1
10-Apr-20	MM	3	Pizza	White Square Criterion	4.Food_Key_Only_2FullControl	R	1	10			1
10-Apr-20	MM	3	Pizza	White Square Criterion	4.Food_Key_Only_2FullControl	R	1	11			0		did not eat within 5 s
10-Apr-20	MM	3	Pizza	White Square Criterion	4.Food_Key_Only_2FullControl	R	1	12	11:28		1
10-Apr-20	MM	3	Pizza	White Square Criterion	4.Food_Key_Only_2FullControl	R	1	13			0		something is going on with Psychopy where I press space bar and if he pecks hard enough the hopper lowers and raises again rapidly so I have to press space bar again to give him access and he flies away
10-Apr-20	MM	3	Pizza	White Square Criterion	4.Food_Key_Only_2FullControl	R	1	14	11:30		0		baited at 5 mins
10-Apr-20	MM	3	Pizza	White Square Criterion	4.Food_Key_Only_2FullControl	R	1	15	11:36		-1		baited at 5 mins; took bait but did not participate
10-Apr-20	MM	3	Pizza	White Square Criterion	4.Food_Key_Only_2FullControl	R	2	15	12:38		0		the bait was still on the platform from last trial and he ate the bait and put his head up to the screen but it was hard to tell if he was lightly pecking or not from the angle of where I was sitting. I tried to sit more with a direct view of the screen so I could tell if he was pecking right on the square and not next to it; he left the platform without me raising the hopper; baited again at 5 m…
10-Apr-20	MM	3	Pizza	White Square Criterion	4.Food_Key_Only_2FullControl	R	2	16	12:49		-1	Returned 13:30	did not participate in 5 mins
12-Apr-20	KM	3	Pizza	White Square Criterion	4.Food_Key_Only_2FullControl	R	3	16	13:39		1	Removed 1200	baited at 5 mins
12-Apr-20	KM	3	Pizza	White Square Criterion	4.Food_Key_Only_2FullControl	R	3	17	13:44		1
12-Apr-20	KM	3	Pizza	White Square Criterion	4.Food_Key_Only_2FullControl	R	3	18	13:45		1		baited at 5 mins
12-Apr-20	KM	3	Pizza	White Square Criterion	4.Food_Key_Only_2FullControl	R	3	19	13:50		1		baited at 5 mins
12-Apr-20	KM	3	Pizza	White Square Criterion	4.Food_Key_Only_2FullControl	R	4	20	14:21		1		baited at 5 mins
12-Apr-20	KM	3	Pizza	White Square Criterion	4.Food_Key_Only_2FullControl	R	4	21	14:27		-1		baited at 5 mins; took bait and did not touch white square
12-Apr-20	KM	3	Pizza	White Square Criterion	4.Food_Key_Only_2FullControl	R	5	21	15:06		-1	Returned 1600	no bait because he took it last time without touching the square; did not come down in 20min
13-Apr-20	MM	3	Pizza	White Square Criterion	4.Food_Key_Only_2FullControl	R	6	21	10:30		1	Removed 09:15	21
13-Apr-20	MM	3	Pizza	White Square Criterion	4.Food_Key_Only_2FullControl	R	6	22	10:31		1
13-Apr-20	MM	3	Pizza	White Square Criterion	4.Food_Key_Only_2FullControl	R	6	23	10:31		0		did not get food in 5 s
13-Apr-20	MM	3	Pizza	White Square Criterion	4.Food_Key_Only_2FullControl	R	6	24	10:32		1
13-Apr-20	MM	3	Pizza	White Square Criterion	4.Food_Key_Only_2FullControl	R	6	25	10:32		1
13-Apr-20	MM	3	Pizza	White Square Criterion	4.Food_Key_Only_2FullControl	R	6	26	10:32		1
13-Apr-20	MM	3	Pizza	White Square Criterion	4.Food_Key_Only_2FullControl	R	6	27	10:32		1
13-Apr-20	MM	3	Pizza	White Square Criterion	4.Food_Key_Only_2FullControl	R	6	28	10:32		1
13-Apr-20	MM	3	Pizza	White Square Criterion	4.Food_Key_Only_2FullControl	R	6	29	10:33		0		did not get food in 5 s
13-Apr-20	MM	3	Pizza	White Square Criterion	4.Food_Key_Only_2FullControl	R	6	30	10:33		1
13-Apr-20	MM	3	Pizza	White Square Criterion	4.Food_Key_Only_2FullControl	R	6	31	10:34		1		did this one himself (I did not have to press space bar) while I was adding lines below; then left platform
13-Apr-20	MM	3	Pizza	White Square Criterion	4.Food_Key_Only_2FullControl	R	6	32	10:34		1		added bait to hopper from behind computer at 5 mins and raised and lowered the hopper to interest him, he came to the platform and perched on the top of the monitor and then left; at 7 mins I went in and raised the hopper and added a piece from the front of the monitor to the hopper; added tiny piece as bait infront of hopper at 10 mins;
13-Apr-20	MM	3	Pizza	White Square Criterion	4.Food_Key_Only_2FullControl	R	6	33	10:45		1		only giving it to him if he pecks the square, he is pecking to the left of the square and then left the platform; added a speck of bait infront of hopper on platform at 3 mins;
13-Apr-20	MM	3	Pizza	White Square Criterion	4.Food_Key_Only_2FullControl	R	6	34	10:48		1
13-Apr-20	MM	3	Pizza	White Square Criterion	4.Food_Key_Only_2FullControl	R	6	35	10:49		1
13-Apr-20	MM	3	Pizza	White Square Criterion	4.Food_Key_Only_2FullControl	R	6	36	10:49		1
13-Apr-20	MM	3	Pizza	White Square Criterion	4.Food_Key_Only_2FullControl	R	6	37	10:49		1		baited with a speck infront of the hopper at 3 mins;
13-Apr-20	MM	3	Pizza	White Square Criterion	4.Food_Key_Only_2FullControl	R	6	38	10:53		0		did not get food within 5 s (he pecked hard enough for the response but I also pressed space bar so it lowered and then raised again quickly so I had to press space bar again and then he got distracted by something outside of the aviaries)
13-Apr-20	MM	3	Pizza	White Square Criterion	4.Food_Key_Only_2FullControl	R	6	39	10:53		-1		baited with a speck infront of hopper at 3 mins; I think he might be too full to really be into this at the moment; did not participate in 5 mins
13-Apr-20	MM	3	Pizza	White Square Criterion	4.Food_Key_Only_2FullControl	R	7	39	11:43		1
13-Apr-20	MM	3	Pizza	White Square Criterion	4.Food_Key_Only_2FullControl	R	7	40	11:43		1
13-Apr-20	MM	3	Pizza	White Square Criterion	4.Food_Key_Only_2FullControl	R	7	41	11:43		1	Returned 12:57	did one more for good luck
10-Apr-20	MM	4	Taquito	Hopper Training	1.Press_Space_for_food_2.Basic_mag_training_nostartscreen.psyexp program	R	1	1	15:32	15:52	1	Removed 12:30/Returned 15:53	1. Hopper is raised. Did not investigate the touchscreen in first 5 mins so I baited the platform with a small piece and the white hopper top with a medium piece; came to the platform and ate the bait and looked in the hopper and took the big piece from the hopper top. Left touchscreen. 2. 15:40 Hopper is still raised. Added bait to platform and some pieces into the hopper hole at 5 mins; came do…
12-Apr-20	KM	4	Taquito	Hopper Training	1.Press_Space_for_food_2.Basic_mag_training_nostartscreen.psyexp program	R	3	3	13:15	13:35	1	Removed 1200	3. Came down immediately, ate from raised hopper 3x, acting a little cautious. After he got 3rd piece I lowered hopper and he was jumpy and went to perch 4. Came back after a minute and I raised hopper when he was looking in it. Jumpy, flew to perch. 5. Came back, I moved hopper, jumpy, flew to perch. 6. Came back, I moved hopper and he did not respond. Moved it again and he was jumpy, flew to pe…
12-Apr-20	KM	4	Taquito	Hopper Training	1.Press_Space_for_food_2.Basic_mag_training_nostartscreen.psyexp program	R	4	9	13:58	14:18	1		9. Raised and lowered hopper before he came down from perch. Came down anyway, looked in hopper, I moved it and he flew to perch. 10. Came back to platform and goes close to hopper but doesn't reach in, jumpy, flies off even though I don't move hopper. 11. Came back, looked in hopper, I move it and he flies to perch. 12. Came back to platform, does headup to his reflection, goes close to hopper b…
12-Apr-20	KM	4	Taquito	Hopper Training	1.Press_Space_for_food_2.Basic_mag_training_nostartscreen.psyexp program	R	5	15	14:43	15:03	1		15. Came down immediately but didn't look into hopper then goes to water. 16. Came back, hopper is lowered, he goes to look in it and I raise it and he flies to perch. 17. Came back, stuck his face almost all the way in hopper, braced his foot on black foam then flies off nervous. 18. Back on platform, doing head up and ruff out to his reflection, not looking in hopper. Then goes to hopper nervou…
12-Apr-20	KM	4	Taquito	Hopper Training	1.Press_Space_for_food_2.Basic_mag_training_nostartscreen.psyexp program	R	6	24	15:28	15:55	1	Returned 1600	24. Came down immediately, looks at hopper, I raise it and he flies off scared. 25. Came back, ate from hopper, flew off immediately when I lowered it. 26. Came back looked at hopper, flew off when I raised it. 27. Came back, ate from hopper, flew off when I lowered it. 28. Back to look in hopper, flies off when I lower it. 29. Came back and was just standing on platform looking at screen and hop…
13-Apr-20	MM	4	Taquito	Hopper Training	1.Press_Space_for_food_2.Basic_mag_training_nostartscreen.psyexp program	R	7	39	11:11	11:31	1	Removed 09:15	39. Hopper is raised to start trial. He came down within 1 minute and ate 5 pieces before I lowered the hopper. This flushed him immediately off the platform. 40. Hopper raised to start trial. Ate 5 pieces and then I lowered the hopper but maybe he didn't hear it because it was windy. He didn't flinch at all. 41. 11:15 I raised the hopper back up and that scared him off the platform. but he came …
13-Apr-20	MM	4	Taquito	Hopper Training	1.Press_Space_for_food_2.Basic_mag_training_nostartscreen.psyexp program	R	8	44	11:49	12:09	1		44. hopper is lowered to start. raised hopper as he approached. He flushed. Lowered hopper. 45. 11:50 came to platform within 1 minute but did not go to hopper, and left for water tub. Baited ontop of the white part of the hopper top at 5 mins; raised hopper as he approached and he flushed away. Lowered hopper. 46. 11:58 he was on the handles of the cart immediately and I raised the hopper as he …
13-Apr-20	MM	4	Taquito	Hopper Training	1.Press_Space_for_food_2.Basic_mag_training_nostartscreen.psyexp program	R	9	55	13:08	13:28	1	Returned 13:28	55. hopper is lowered to start. raised as he approached he hopped then ate 3 pieces and then I lowered it and he jumped to handles of cart. 56. 13:10 raised as he approached and he jumped back to the middle of the platform but then ate 2 pieces and I lowered. he jumped back a couple of inches. 57. 13:11 raised as he approached. ate 3 pieces. lowered and he hopped in place. 58. 13:11 raised hopper…
14-Apr-20	MM	4	Taquito	Hopper Training	1.Press_Space_for_food_2.Basic_mag_training_nostartscreen.psyexp program	R	10	67	14:06	14:10	1	Removed 12:30	(Grackle2 laptop would not connect to internet and keyboard was unresponsive to type in username and pw for wifi connection, although trackpad worked - took 30 mins to get connected to wifi after restarting the computer) 67. came immediately. jumped when I raised the hopper and then ate 1 piece and I lowered. 68. 14:07 participated in 10 trials in a row (6 times got food within 5 s, 4x did not) i…
14-Apr-20	MM	4	Taquito	Hopper Criterion	1.Press_Space_for_food_2.Basic_mag_training_nostartscreen.psyexp program	R	1	1	14:13		1
14-Apr-20	MM	4	Taquito	Hopper Criterion	1.Press_Space_for_food_2.Basic_mag_training_nostartscreen.psyexp program	R	1	2	14:13		1
14-Apr-20	MM	4	Taquito	Hopper Criterion	1.Press_Space_for_food_2.Basic_mag_training_nostartscreen.psyexp program	R	1	3	14:13		1
14-Apr-20	MM	4	Taquito	Hopper Criterion	1.Press_Space_for_food_2.Basic_mag_training_nostartscreen.psyexp program	R	1	4	14:14		1
14-Apr-20	MM	4	Taquito	Hopper Criterion	1.Press_Space_for_food_2.Basic_mag_training_nostartscreen.psyexp program	R	1	5	14:14		1
14-Apr-20	MM	4	Taquito	Hopper Criterion	1.Press_Space_for_food_2.Basic_mag_training_nostartscreen.psyexp program	R	1	6	14:14		1
14-Apr-20	MM	4	Taquito	Hopper Criterion	1.Press_Space_for_food_2.Basic_mag_training_nostartscreen.psyexp program	R	1	7	14:15		1
14-Apr-20	MM	4	Taquito	Hopper Criterion	1.Press_Space_for_food_2.Basic_mag_training_nostartscreen.psyexp program	R	1	8	14:15		1
14-Apr-20	MM	4	Taquito	Hopper Criterion	1.Press_Space_for_food_2.Basic_mag_training_nostartscreen.psyexp program	R	1	9	14:15		1
14-Apr-20	MM	4	Taquito	Hopper Criterion	1.Press_Space_for_food_2.Basic_mag_training_nostartscreen.psyexp program	R	1	10	14:16		1
14-Apr-20	MM	4	Taquito	Hopper Criterion	1.Press_Space_for_food_2.Basic_mag_training_nostartscreen.psyexp program	R	1	11	14:16		1
14-Apr-20	MM	4	Taquito	Hopper Criterion	1.Press_Space_for_food_2.Basic_mag_training_nostartscreen.psyexp program	R	1	12	14:17		1
14-Apr-20	MM	4	Taquito	Hopper Criterion	1.Press_Space_for_food_2.Basic_mag_training_nostartscreen.psyexp program	R	1	13	14:17		1
14-Apr-20	MM	4	Taquito	Hopper Criterion	1.Press_Space_for_food_2.Basic_mag_training_nostartscreen.psyexp program	R	1	14	14:17		0		flushed him off floor by opening aviary door at 5 mins
14-Apr-20	MM	4	Taquito	Hopper Criterion	1.Press_Space_for_food_2.Basic_mag_training_nostartscreen.psyexp program	R	1	15	14:23		1
14-Apr-20	MM	4	Taquito	Hopper Criterion	1.Press_Space_for_food_2.Basic_mag_training_nostartscreen.psyexp program	R	1	16	14:24		1
14-Apr-20	MM	4	Taquito	Hopper Criterion	1.Press_Space_for_food_2.Basic_mag_training_nostartscreen.psyexp program	R	1	17	14:24		0		not in 5 s
14-Apr-20	MM	4	Taquito	Hopper Criterion	1.Press_Space_for_food_2.Basic_mag_training_nostartscreen.psyexp program	R	1	18	14:24		1
14-Apr-20	MM	4	Taquito	Hopper Criterion	1.Press_Space_for_food_2.Basic_mag_training_nostartscreen.psyexp program	R	1	19	14:25		1
14-Apr-20	MM	4	Taquito	Hopper Criterion	1.Press_Space_for_food_2.Basic_mag_training_nostartscreen.psyexp program	R	1	20	14:25		1
14-Apr-20	MM	4	Taquito	Tape Hammock	1.Press_Space_for_food_2.Basic_mag_training_nostartscreen.psyexp program	R	1	1	15:31	15:56	1	Returned 16:27	1. nub of goldfish taped onto paper square. ;ecked tape andthen ate from raised hopper. 2. 15:33 pecked and then did not eat right away from raised hopper. 3. paced around on the platfrom without pecking the tape or screen for a while. Then destroyed the bait under the tape - will switch to actually hammock so he gets a reward for pecking the screen (I thought I could start here because he's such…
15-Apr-20	MM	4	Taquito	Tape Hammock	1.Press_Space_for_food_2.Basic_mag_training_nostartscreen.psyexp program	R	2	10	9:57	10:18	1	Removed 09:15	10. was very eager and got on the platform before I could leave the aviary. No bait in tape hammock to start. Added bait. took bait and ate from raised hopper immediately. 11. 9:59. baited tape hammock. came cdown immediately and ate bait then from raised hopper. then participated in 2 more trials immediately by pecking the tape on the paper square and then eating from the raised hopper. 14. 10:0…
15-Apr-20	MM	4	Taquito	Tape Hammock	1.Press_Space_for_food_2.Basic_mag_training_nostartscreen.psyexp program	R	3	25	11:02	11:24	1		25. participated immediately but dropped bait on floor and chased after it before returning to eat from raised hopper. 26. 11:07 participated without bait. 27. 11:14 took bait and ate from raise dhopper and then participate din 3 more trials by pecking the tape hammock and then eating from the hopper when it was raised.
15-Apr-20	MM	4	Taquito	Tape Hammock	1.Press_Space_for_food_2.Basic_mag_training_nostartscreen.psyexp program	R	4	31	12:11	12:16	1		He took the bait on the first trial and then did 19 consecutive trials where he pecked the paper square without bait in the hammock. Switching to digital square.
15-Apr-20	MM	4	Taquito	Digital square	4.Food_Key_Only_2FullControl	R	4	51	12:18	12:31	1	Returned 13:10	51. 12:18 - I went in at 5 mins to tape the screen and show him that he has to peck the digital square; he then did three trials, pecking the digital square and then eating from the raised hopper! 54.
16-Apr-20	MM	4	Taquito	White Square Criterion	4.Food_Key_Only_2FullControl	R	1	1	13:30		1	Removed 11:50
16-Apr-20	MM	4	Taquito	White Square Criterion	4.Food_Key_Only_2FullControl	R	1	2			1
16-Apr-20	MM	4	Taquito	White Square Criterion	4.Food_Key_Only_2FullControl	R	1	3			1
16-Apr-20	MM	4	Taquito	White Square Criterion	4.Food_Key_Only_2FullControl	R	1	4			1
16-Apr-20	MM	4	Taquito	White Square Criterion	4.Food_Key_Only_2FullControl	R	1	5			1
16-Apr-20	MM	4	Taquito	White Square Criterion	4.Food_Key_Only_2FullControl	R	1	6			1
16-Apr-20	MM	4	Taquito	White Square Criterion	4.Food_Key_Only_2FullControl	R	1	7			1
16-Apr-20	MM	4	Taquito	White Square Criterion	4.Food_Key_Only_2FullControl	R	1	8			1
16-Apr-20	MM	4	Taquito	White Square Criterion	4.Food_Key_Only_2FullControl	R	1	9			1
16-Apr-20	MM	4	Taquito	White Square Criterion	4.Food_Key_Only_2FullControl	R	1	10			0		did not get food within 5s
16-Apr-20	MM	4	Taquito	White Square Criterion	4.Food_Key_Only_2FullControl	R	1	11			1
16-Apr-20	MM	4	Taquito	White Square Criterion	4.Food_Key_Only_2FullControl	R	1	12			1
16-Apr-20	MM	4	Taquito	White Square Criterion	4.Food_Key_Only_2FullControl	R	1	13			1
16-Apr-20	MM	4	Taquito	White Square Criterion	4.Food_Key_Only_2FullControl	R	1	14			1
16-Apr-20	MM	4	Taquito	White Square Criterion	4.Food_Key_Only_2FullControl	R	1	15			1
16-Apr-20	MM	4	Taquito	White Square Criterion	4.Food_Key_Only_2FullControl	R	1	16			1
16-Apr-20	MM	4	Taquito	White Square Criterion	4.Food_Key_Only_2FullControl	R	1	17			1
16-Apr-20	MM	4	Taquito	White Square Criterion	4.Food_Key_Only_2FullControl	R	1	18			1
16-Apr-20	MM	4	Taquito	White Square Criterion	4.Food_Key_Only_2FullControl	R	1	19	13:46		1
16-Apr-20	MM	4	Taquito	White Square Criterion	4.Food_Key_Only_2FullControl	R	1	20			1	Returned 14:47
30-Apr-20	MM	4	Mofongo	Hopper Training	1.Press_Space_for_food_2.Basic_mag_training_nostartscreen.psyexp program	L	1	1	10:23	10:43	1	Removed 09:00	1. Came down immediately and ate from the raised hopper. I lowered thehopper and he jumped up and back. to platform 2. 10:25 raised hopper as he approached and he jumped a little but then ate from the raised hopper. Lowered hopper 3. 10:25 raised hopper as he approached and he jumped a little but then casually walked off the platform to his water dish. 4. 10:26 is playing with the cords on the bo…
30-Apr-20	MM	4	Mofongo	Hopper Training	1.Press_Space_for_food_2.Basic_mag_training_nostartscreen.psyexp program	L	2	7	10:56	11:16	1		7. Hopper is raised, he came to the platform immediately and looked at the monitor and then left to go to his water tub, then to sing on his drain. I baited inside the white hopper top at 3 mins; came down and ate bait food, and peered in at the raised hopper for some time before taking a piece from the hopper and leaving the platform for his water tub. 8. 11:00 Hopper is still raised (want him t…
30-Apr-20	MM	4	Mofongo	Hopper Training	1.Press_Space_for_food_2.Basic_mag_training_nostartscreen.psyexp program	L	3	10	11:29	11:49	1		10. Came down immediately and struggled to eat from the raised hopper. I let him eat 5 pieces and the n lowered the hopper and he jumped but came right back. 11. Raised the hopper as he approached and he didn't flinch. I let him take 5 pieces before lowering the hopper. He left the platform for his water tub. 12. 11:31 He hopped onto the lower shelft of the cart and is standing there holding his …
30-Apr-20	MM	4	Mofongo	Hopper Training	1.Press_Space_for_food_2.Basic_mag_training_nostartscreen.psyexp program	L	4	16	12:01	12:11	-1	Returned 12:12	16. Hopper is raised. baited inside hopper hole at 3 mins. did not come down, but continued preening. Ended session after 10 minutes so that he learns he needs to participate when the touchscreen is in the aviary.
1-May-20	MM	4	Mofongo	Hopper Training	1.Press_Space_for_food_2.Basic_mag_training_nostartscreen.psyexp program	L	5	16	9:52	10:12	1	Removed 08:40	16. raised hopper as he approached and let him eat 2 pieces before lowering. 3x. 19. 9:53 raised hopper as. he approached and he wasn't verygood at. getting the food this time. It took him longer to get a piece and then he left the platform for his water. 20. 9:54 Lowered hopper. singing and fluttering his wings on his drain. Added bait to hopper (from the front by raising the hopper and then low…
1-May-20	MM	4	Mofongo	Hopper Criterion	1.Press_Space_for_food_2.Basic_mag_training_nostartscreen.psyexp program	L	1	1	10:29		1
1-May-20	MM	4	Mofongo	Hopper Criterion	1.Press_Space_for_food_2.Basic_mag_training_nostartscreen.psyexp program	L	1	2			0
1-May-20	MM	4	Mofongo	Hopper Criterion	1.Press_Space_for_food_2.Basic_mag_training_nostartscreen.psyexp program	L	1	3			1
1-May-20	MM	4	Mofongo	Hopper Criterion	1.Press_Space_for_food_2.Basic_mag_training_nostartscreen.psyexp program	L	1	4			1
1-May-20	MM	4	Mofongo	Hopper Criterion	1.Press_Space_for_food_2.Basic_mag_training_nostartscreen.psyexp program	L	1	5			1
1-May-20	MM	4	Mofongo	Hopper Criterion	1.Press_Space_for_food_2.Basic_mag_training_nostartscreen.psyexp program	L	1	6			1
1-May-20	MM	4	Mofongo	Hopper Criterion	1.Press_Space_for_food_2.Basic_mag_training_nostartscreen.psyexp program	L	1	7			1
1-May-20	MM	4	Mofongo	Hopper Criterion	1.Press_Space_for_food_2.Basic_mag_training_nostartscreen.psyexp program	L	1	8			1
1-May-20	MM	4	Mofongo	Hopper Criterion	1.Press_Space_for_food_2.Basic_mag_training_nostartscreen.psyexp program	L	1	9			1
1-May-20	MM	4	Mofongo	Hopper Criterion	1.Press_Space_for_food_2.Basic_mag_training_nostartscreen.psyexp program	L	1	10			1
1-May-20	MM	4	Mofongo	Hopper Criterion	1.Press_Space_for_food_2.Basic_mag_training_nostartscreen.psyexp program	L	1	11	10:32		1
1-May-20	MM	4	Mofongo	Hopper Criterion	1.Press_Space_for_food_2.Basic_mag_training_nostartscreen.psyexp program	L	1	12			1
1-May-20	MM	4	Mofongo	Hopper Criterion	1.Press_Space_for_food_2.Basic_mag_training_nostartscreen.psyexp program	L	1	13			1
1-May-20	MM	4	Mofongo	Hopper Criterion	1.Press_Space_for_food_2.Basic_mag_training_nostartscreen.psyexp program	L	1	14			1
1-May-20	MM	4	Mofongo	Hopper Criterion	1.Press_Space_for_food_2.Basic_mag_training_nostartscreen.psyexp program	L	1	15			1
1-May-20	MM	4	Mofongo	Hopper Criterion	1.Press_Space_for_food_2.Basic_mag_training_nostartscreen.psyexp program	L	1	16			1
1-May-20	MM	4	Mofongo	Hopper Criterion	1.Press_Space_for_food_2.Basic_mag_training_nostartscreen.psyexp program	L	1	17			1
1-May-20	MM	4	Mofongo	Hopper Criterion	1.Press_Space_for_food_2.Basic_mag_training_nostartscreen.psyexp program	L	1	18			1
1-May-20	MM	4	Mofongo	Hopper Criterion	1.Press_Space_for_food_2.Basic_mag_training_nostartscreen.psyexp program	L	1	19			1
1-May-20	MM	4	Mofongo	Hopper Criterion	1.Press_Space_for_food_2.Basic_mag_training_nostartscreen.psyexp program	L	1	20	10:35		-1		did not return to platform in 5 mins
1-May-20	MM	4	Mofongo	Hopper Criterion	1.Press_Space_for_food_2.Basic_mag_training_nostartscreen.psyexp program	L	2	20	11:06		0
1-May-20	MM	4	Mofongo	Tape Hammock	1.Press_Space_for_food_2.Basic_mag_training_nostartscreen.psyexp program	L	1	1	11:08	11:21	1		1. He did 3 trials without bait in tape hammock. 4. 11:09 baited tape hammock ate from raised hopper. 5. pecked square and then ate from raised hopper. 6. 11:10 Left platform for water dish (went into aviary and added. bait to raised hopper then lowered hopper before leaving at 3 mins). Added bait to tape hammock when he started to peck at the black foam instead of the paper square. Ate from rais…
1-May-20	MM	4	Mofongo	Tape Hammock	1.Press_Space_for_food_2.Basic_mag_training_nostartscreen.psyexp program	L	2	7	11:39	11:59	1	Returned 12:00	7. took bait from hammock and then ate from raised hopper. 8. 11:39. baited tape hammock when he started to just peck at the foam. participated immediately, eating from raised hopper. 9. 11:41 left platform to stand on edge of water tub. baited tape hammock at 3 mins. came down and participated by eating food from tape hammock and then from the raised hopper. Still gives frustratinon bites to foa…
3-May-20	KM	4	Mofongo	Tape Hammock	1.Press_Space_for_food_2.Basic_mag_training_nostartscreen.psyexp program	L	3	12	9:43	10:06	1	Removed 0830	12. - 16. Attempting to get cracker piece taped to white square. I raise hopper, he looks in and eats. Sometimes I have to raise and lower hopper multiple times to get his attention away from the taped cracker piece. Then goes to water. 17. - 21. More attuned to hopper this time so I only 2 out of the 5 trials do I have to raise/lower hopper multiple times. 22. - 24. Again, for all 3 trials after…
3-May-20	KM	4	Mofongo	Tape Hammock	4.Food_Key_Only_2FullControl	L	4	28	10:31	10:53	1		28. - 31. No crumbs in tape hammock. Came down immediately, first two trials just played with tape so I had to raise/lower hopper multiple times. I taped over loose ends so he couldn't rip tape hammock. Next two trials he touched square then ate from hopper immediately. 32. Baited platform after 15min - he's just singing on his perch. Came for bait, displayed to his reflection a lot, then pecked …
3-May-20	KM	4	Mofongo	Tape Hammock	4.Food_Key_Only_2FullControl	L	5	34	11:14	11:34	1		34. No crumbs in tape hammock. Came down immediately and pulled at tape over white square then ate from hopper. Went to ground after, played in cords. So I put cords under cart. 35. Still on ground trying to get at cords, baited platform. Ate bait but went back to ground. Added crumbs to tape hammock. Came immediately, pecked tape hammock then ate from hopper. 36. - 37. Also pecked tape hammock t…
3-May-20	KM	4	Mofongo	Tape Hammock	4.Food_Key_Only_2FullControl	L	6	45	11:50	12:00	1	Returned 1210	45. No crumbs in tape hammock. Came down immediately and did 8 trials of touching tape/white square then eating immediately from hopper. Triggering hopper on his own with his touches too. Ended early for Pollito boldness.
4-May-20	MM	4	Mofongo	Tape Hammock	4.Food_Key_Only_2FullControl	L	7	52	9:55	10:01	1	Removed 08:30	52. Did 5 trials in a row without food in tape hammock, so I removed. 57. Then 5 in a row witout tape on screen. He is tapping the square hard enough to raise the hopper on it's own. 61. 9:58 doing head ups and singing into his reflection. 62. Did 5 in a row. Switching to criterion
4-May-20	MM	4	Mofongo	White Square Criterion	4.Food_Key_Only_2FullControl	L	1	1	10:03		1
4-May-20	MM	4	Mofongo	White Square Criterion	4.Food_Key_Only_2FullControl	L	1	2			1
4-May-20	MM	4	Mofongo	White Square Criterion	4.Food_Key_Only_2FullControl	L	1	3			0		did not get food within 5s
4-May-20	MM	4	Mofongo	White Square Criterion	4.Food_Key_Only_2FullControl	L	1	4			0		did not get food within 5s
4-May-20	MM	4	Mofongo	White Square Criterion	4.Food_Key_Only_2FullControl	L	1	5	10:04		0		left for water tub at beginning of this trial, then singing and fluttering his wings on the bottom shelf of the cart; I went in at 5 mins and moved the cords from the shelf to underneath the cart because he was starting to play with them; came down to platform at 10 mins and tapped screen but did not go to raised hopper
4-May-20	MM	4	Mofongo	White Square Criterion	4.Food_Key_Only_2FullControl	L	2	6	10:38		1
4-May-20	MM	4	Mofongo	White Square Criterion	4.Food_Key_Only_2FullControl	L	2	7			1
4-May-20	MM	4	Mofongo	White Square Criterion	4.Food_Key_Only_2FullControl	L	2	8			1
4-May-20	MM	4	Mofongo	White Square Criterion	4.Food_Key_Only_2FullControl	L	2	9			1
4-May-20	MM	4	Mofongo	White Square Criterion	4.Food_Key_Only_2FullControl	L	2	10			1
4-May-20	MM	4	Mofongo	White Square Criterion	4.Food_Key_Only_2FullControl	L	2	11			1
4-May-20	MM	4	Mofongo	White Square Criterion	4.Food_Key_Only_2FullControl	L	2	12			1
4-May-20	MM	4	Mofongo	White Square Criterion	4.Food_Key_Only_2FullControl	L	2	13			1
4-May-20	MM	4	Mofongo	White Square Criterion	4.Food_Key_Only_2FullControl	L	2	14	10:41		-1		did not participate in 5 mins
4-May-20	MM	4	Mofongo	White Square Criterion	4.Food_Key_Only_2FullControl	L	3	14	11:01		1
4-May-20	MM	4	Mofongo	White Square Criterion	4.Food_Key_Only_2FullControl	L	3	15			1
4-May-20	MM	4	Mofongo	White Square Criterion	4.Food_Key_Only_2FullControl	L	3	16			1
4-May-20	MM	4	Mofongo	White Square Criterion	4.Food_Key_Only_2FullControl	L	3	17			1
4-May-20	MM	4	Mofongo	White Square Criterion	4.Food_Key_Only_2FullControl	L	3	18			1
4-May-20	MM	4	Mofongo	White Square Criterion	4.Food_Key_Only_2FullControl	L	3	19			1
4-May-20	MM	4	Mofongo	White Square Criterion	4.Food_Key_Only_2FullControl	L	3	20			1
4-May-20	MM	4	Mofongo	White Square Criterion	4.Food_Key_Only_2FullControl	L	3	21			1
4-May-20	MM	4	Mofongo	White Square Criterion	4.Food_Key_Only_2FullControl	L	3	22			0		did not eat within 5 s
4-May-20	MM	4	Mofongo	White Square Criterion	4.Food_Key_Only_2FullControl	L	3	23	11:04		-1		left platform for water tub (standing in water tub) at beginning of trial; did not return in 5 mins
4-May-20	MM	4	Mofongo	White Square Criterion	4.Food_Key_Only_2FullControl	L	4	23	11:36		1
4-May-20	MM	4	Mofongo	White Square Criterion	4.Food_Key_Only_2FullControl	L	4	24			1
4-May-20	MM	4	Mofongo	White Square Criterion	4.Food_Key_Only_2FullControl	L	4	25			1
4-May-20	MM	4	Mofongo	White Square Criterion	4.Food_Key_Only_2FullControl	L	4	26			1
4-May-20	MM	4	Mofongo	White Square Criterion	4.Food_Key_Only_2FullControl	L	4	27			1
4-May-20	MM	4	Mofongo	White Square Criterion	4.Food_Key_Only_2FullControl	L	4	28			1
4-May-20	MM	4	Mofongo	White Square Criterion	4.Food_Key_Only_2FullControl	L	4	29	11:40		1		left platform for water dish
4-May-20	MM	4	Mofongo	White Square Criterion	4.Food_Key_Only_2FullControl	L	4	30			1	Returned 12:35
6-May-20	MM	4	Mofongo	White Square Criterion	4.Food_Key_Only_2FullControl	L	5	31	10:42	10:52	1	Removed 09:20	gave him a session with Go/No-Go just before this where he didn't touch the screen at all; 1. 10:42 I demo'd the hopper raising bc he was just looking inside the hopper and not the screen. At 5 mins I put tape on the screen for him to peck and that worked for a few trials but there were problems with the tape keeping the hopper raised. At 8 mins I took the tape off and he did 8 trials in a row pe…
11-May-20	MM	4	Mofongo	White Square Criterion	4.Food_Key_Only_2FullControl	L	6	39	7:39	7:53	1	Removed 06:00/Returned 10:13	He had VR3 training for causal experiment 1 right before this but is not attending to the touchscreen so I gave this to him to retrain him to peck the screen to get food from the hopper. 1. Put a piece of bait inside white hopper top at start of session. Added a piece of tape below the white square at 2 mins to draw attention to the touchscreen. Baited platform at 3 mins. He came immediately, ate…
6-May-20	MM	4	Pollito	Hopper Training	1.Press_Space_for_food_2.Basic_mag_training_nostartscreen.psyexp program	R	1	1	10:55	11:15	1	Removed 09:20	1. TS in aviary without bait, hopper raised; Pollito is on rear left perch with his bill wide open. I added bait to the platform and inside the hopper white top after 3 mins. He came down right away and ate the food on the platform, then took the tow piees. from inside the hopper top and was scared. to go right into the hopper hole but you could. tell he had seen. the crackers in the. hopper. He …
6-May-20	MM	4	Pollito	Hopper Training	1.Press_Space_for_food_2.Basic_mag_training_nostartscreen.psyexp program	R	2	4	11:39	11:59	1		4. Hopper raised no bait. Comes down immediately and looks into hopper but does. not stick his head in. Bill not open during this trial attempt. He went and perched on the handles of the cart and then retreated to a rear perch. Added 2 bigger pieces to hopper hole at 3 mins. and he came down immediately and took one and ate it on the platform. He tried for the second and couldn't get it as easily…
6-May-20	MM	4	Pollito	Hopper Training	1.Press_Space_for_food_2.Basic_mag_training_nostartscreen.psyexp program	R	3	7	12:14	12:34	1		7. Hopper raised, big piece sticking out. He came down immediately and ate from raised hopper. Then returned and finally got his first piece from the raised hopper! He came for a second piece and left the platform to go to stand in his water tub. 8. 12:15 (It is 99F now according to the aviary thermometer) He came back to the platform and got a crumb out of the raised hopper and then left for his…
6-May-20	MM	4	Pollito	Hopper Training	1.Press_Space_for_food_2.Basic_mag_training_nostartscreen.psyexp program	R	4	12	12:52	13:12	1	Returned 13:17	12. Hopper raised, no extra bait. Pollito is preening (he just took a bath) on his rearleft perch (Thermometer says 102F - weather app on phone also says 102F) He came down to the platform as a midway point to the floor after 2 minutes. Added food into the raised hopper at 3 mins. He came immediately and got one piece and then struggled to get a second piece and left the platform for rear left pe…
7-May-20	MM	4	Pollito	Hopper Training	1.Press_Space_for_food_2.Basic_mag_training_nostartscreen.psyexp program	R	5	15	7:00	7:20	1	Removed 06:30	15. Hopper raised with bait on white hopper top (to get him off to a good start). Added bait into raised hopper hole at 3 mins bc he's just sitting on rear left perch, singing. Came down at 7 mins and took bait piece, then failed to get a piece from the raised hopper and left the platform. 16. 7:07 Added a couple of pieces to the raised hopper so it's overflowing and at least the top piece is eas…
7-May-20	MM	4	Pollito	Hopper Training	1.Press_Space_for_food_2.Basic_mag_training_nostartscreen.psyexp program	R	6	19	8:03	8:23	1		19. Hopper is. raised, no bait. Came down immediately and got a piece within 4 tries. Got a second piece after 3 tries, a 3rd piece after 2 tries, and then couldn't get a 4th piece after a few tries. Left platform to stand in and drink from water tub. 20. 8:05 Added a piece to the raised hopper at 3 mins and could see that there were no pieces under the hopper hole (maybe bc I'm not moving the ho…
7-May-20	MM	4	Pollito	Hopper Training	1.Press_Space_for_food_2.Basic_mag_training_nostartscreen.psyexp program	R	7	23	8:34	8:54	1		23. Came down immediately and scarfed the first p iece and then was timid to get a second piece but got it. Walked around on the platform for 2 minutes and then left to stand in and drink from water tub. 24. 8:36 Came to cart handles at 1 minute to sing. Hopped up to the platform at 3 mins and ate tiny crumbs on platform and sang to his reflection in the monitor. Looked into t he hopper a couple …
7-May-20	MM	4	Pollito	Hopper Training	1.Press_Space_for_food_2.Basic_mag_training_nostartscreen.psyexp program	R	8	27	9:16	9:36	1	Returned 10:00	27. Hopper raised came immediately to platform holding bill open. Was not successful for 4 attempts to get food from the raised hopper and he walked to the cart handles to stand there with his bill open (it is 91 F according to the aviary thermometer, app on phone says temp is 88 F in Tempe). He left the cart handles when I leaned over to look at the thermometer in aviary no. 1. 28. 9:19 Pollito …
8-May-20	MM	4	Pollito	Hopper Training	1.Press_Space_for_food_2.Basic_mag_training_nostartscreen.psyexp program	R	9	29	7:46	8:06	1	Removed 06:10	DID NOT GET ANY FOOD IN THIS SESSION 29. Hopper raised, no extra visible bait. Came down almost immediately to the platform and tried to get food but was unsuccessful and retrated to the cart handles and started to sing. Then flew up to front left perch to sing. 30. 7:48 he came back to perch on the cart handles at 2 mins and stood with his back to me singing. Then he slowly and carefully walked …
8-May-20	MM	4	Pollito	Hopper Training	1.Press_Space_for_food_2.Basic_mag_training_nostartscreen.psyexp program	R	10	33	9:08	9:28	0	Returned 10:10	33. came to platform immediately, hopper is raised. he looks into hopper but doesn't put his head in and just leaves the platform. 34. 9:09 hopper is raised, added food to hopper hole right away. Added a piece of cracker at the back of the white hopper top at 3 mins. A person comes down the stairs at 4 mins (there are about 20 people on the 9th floor trying to watch a WWII fly-by, and 2+ people o…
