# Supplementary material for: Using touchscreen equipped operant chambers to study animal cognition. Benefits, limitations, and advice
Source: PLoS One. 2021 Feb 19;16(2):e0246446. doi: 10.1371/journal.pone.0246446 (PMC7894864; doi:10.1371/journal.pone.0246446)
Supplement: S2 Data — (CSV) [file pone.0246446.s003.csv]

Bird	TrainingType	Duration	Passed	TrainingSpeed	PropNonTOCtestsbefore	PropTOCtestsParticipated
Fajita	1hopper	2	No	NA	0	0
Queso	1hopper	6	Yes	64	1	0.3
Mole	1hopper	25	Yes	37	1	1
Tomatillo	1hopper	5	Yes	8	1	NA
Habanero	1hopper	4	Yes	47	1	0.3
Chalupa	1hopper	5	No	NA	1	NA
Tapa	1hopper	2	Yes	5	1	0.3
Taco	1hopper	10	Yes	NA	1	NA
Adobo	1hopper	4	Yes	11	1	1
Diablo	1hopper	16	Yes	24	1	1
Burrito	1hopper	3	Yes	5	1	1
Marisco	1hopper	54	No	54	0.75	NA
Chilaquile	1hopper	3	Yes	6	1	1
Yuca	1hopper	6	Yes	12	1	1
Mole	2movingstim	2	No
Tomatillo	2movingstim	2	No
Queso	3whitesquare	58	Yes
Mole	3whitesquare	12	Yes
Tomatillo	3whitesquare	3	Yes
Habanero	3whitesquare	43	Yes
Tapa	3whitesquare	3	Yes
Taco	3whitesquare	6	No
Adobo	3whitesquare	7	Yes
Diablo	3whitesquare	8	Yes
Burrito	3whitesquare	2	Yes
Chilaquile	3whitesquare	3	Yes
Yuca	3whitesquare	6	Yes
Mole	4trialstartkey	7	Yes
Tomatillo	4trialstartkey	1	Yes
